# Supplementary material for: Body Mass Index as an Example of a Negative Confounder: Evidence and Solutions
Source: Genes (Basel). 2025 May 10;16(5):564. doi: 10.3390/genes16050564 (PMC12110786; doi:10.3390/genes16050564)
Supplement: Supplementary file 1 [file genes-16-00564-s001.zip]

Archive with 1 entries (1 files):
- genes-3585370-supplementary.xlsx
