# Supplementary material for: Body Mass Index as an Example of a Negative Confounder: Evidence and Solutions
Source: Genes (Basel). 2025 May 10;16(5):564. doi: 10.3390/genes16050564 (PMC12110786; doi:10.3390/genes16050564)
Supplement: Supplementary file 1 [file genes-16-00564-s001.zip › genes-3585370-supplementary.xlsx]

## Sheet: Table S1
No.	Phenotype Code	Phenotype Description	Category	Sex	Sample_size	Variable_type	Number of SNPs	Estimation	LCI	UCI	p_value	Q	p_Q statistics
1	30300_irnt	High light scatter reticulocyte count	Blood measurements	men	159806	continuous_irnt	134	0.331094	0.29175	0.370438	4.06e-61	348.276	3.38e-21
2	30250_irnt	Reticulocyte count	Blood measurements	men	159806	continuous_irnt	134	0.300078	0.260284	0.339872	1.98e-49	356.307	2.68e-22
3	30720_irnt	Cystatin C	Blood measurements	men	159270	continuous_irnt	134	0.25872	0.219957	0.297483	4.19555e-39	376.539	3.91078e-25
4	30710_irnt	C-reactive protein	Blood measurements	men	158860	continuous_irnt	134	0.314852	0.259902	0.369803	2.90175e-29	686.215	2.12476e-75
5	30000_irnt	White blood cell (leukocyte) count	Blood measurements	men	162396	continuous_irnt	134	0.171094	0.125634	0.216553	1.62e-13	476.895	2.99e-40
6	30750_irnt	Glycated haemoglobin	Blood measurements	men	159160	continuous_irnt	134	0.223657	0.161055	0.28626	2.51845e-12	930.296	9.04563e-120
7	30120_irnt	Lymphocyte count	Blood measurements	men	162098	continuous_irnt	134	0.158284	0.112198	0.204371	1.68e-11	485.54	1.28e-41
8	30140_irnt	Neutrophill count	Blood measurements	men	162098	continuous_irnt	134	0.1267	0.0837115	0.169688	7.62e-09	426.776	1.66e-32
9	30740_irnt	Glucose	Blood measurements	men	146938	continuous_irnt	134	0.166184	0.108607	0.22376	1.53997e-08	697.424	2.25248e-77
10	30130_irnt	Monocyte count	Blood measurements	men	162098	continuous_irnt	134	0.12339	0.0803585	0.166422	1.91e-08	429.972	5.46e-33
11	30070_irnt	Red blood cell (erythrocyte) distribution width	Blood measurements	men	162398	continuous_irnt	134	0.124065	0.0765889	0.171542	3.03e-07	530.05	8.39e-49
12	30150	Eosinophill count	Blood measurements	men	162098	ordinal	134	0.0614961	0.0334775	0.0895146	1.69418e-05	332.539	4.39334e-19
13	30010_irnt	Red blood cell (erythrocyte) count	Blood measurements	men	162399	continuous_irnt	134	0.0952039	0.0403473	0.150061	0.000670111	701.613	4.1e-78
14	30270_irnt	Mean sphered cell volume	Blood measurements	men	159806	continuous_irnt	134	-0.0735341	-0.11991	-0.0271583	0.0018852	492.747	9.1e-43
15	30080_irnt	Platelet count	Blood measurements	men	162399	continuous_irnt	134	-0.0722858	-0.122136	-0.0224354	0.0044824	574.474	3.6e-56
16	30040_irnt	Mean corpuscular volume	Blood measurements	men	162398	continuous_irnt	134	-0.0745924	-0.128979	-0.0202062	0.00718485	692.622	1.58e-76
17	30100_irnt	Mean platelet (thrombocyte) volume	Blood measurements	men	162398	continuous_irnt	134	0.0725401	0.0173298	0.12775	0.010019	696.292	3.57e-77
18	30050_irnt	Mean corpuscular haemoglobin	Blood measurements	men	162398	continuous_irnt	134	-0.066048	-0.119823	-0.0122727	0.0160723	669.958	1.51e-72
19	30020_irnt	Haemoglobin concentration	Blood measurements	men	162398	continuous_irnt	134	0.062456	0.00948288	0.115429	0.0208427	645.892	2.33e-68
20	30030_irnt	Haematocrit percentage	Blood measurements	men	162399	continuous_irnt	134	0.0589853	0.00701111	0.11096	0.0261246	619.178	9.36e-64
21	30170	Nucleated red blood cell count	Blood measurements	men	162096	ordinal	134	-0.00383354	-0.00723616	-0.000430932	0.0272311	138.093	0.363496
22	30110_irnt	Platelet distribution width	Blood measurements	men	162398	continuous_irnt	134	0.0437946	0.00158266	0.0860065	0.0420071	408.269	9.69e-30
23	30090_irnt	Platelet crit	Blood measurements	men	162398	continuous_irnt	134	-0.0404583	-0.0886373	0.00772072	0.0997888	538.508	3.43e-50
24	30180_irnt	Lymphocyte percentage	Blood measurements	men	162101	continuous_irnt	134	0.0228348	-0.0155012	0.0611708	0.243029	340.464	3.85e-20
25	30210_irnt	Eosinophill percentage	Blood measurements	men	162101	continuous_irnt	134	0.0232912	-0.0158697	0.0624521	0.243734	349.781	2.11e-21
26	30160	Basophill count	Blood measurements	men	162098	ordinal	134	0.0117362	-0.0106527	0.0341252	0.304228	161.457	0.0470523
27	30790_irnt	Lipoprotein A	Blood measurements	men	126212	continuous_irnt	134	-0.00867741	-0.0367865	0.0194317	0.545146	140.579	0.309636
28	30260_irnt	Mean reticulocyte volume	Blood measurements	men	159806	continuous_irnt	134	0.00298029	-0.0492518	0.0552124	0.910956	625.345	8.18e-65
29	30060_irnt	Mean corpuscular haemoglobin concentration	Blood measurements	men	162396	continuous_irnt	134	-0.000268848	-0.031635	0.0310973	0.986597	226.274	8.23e-07
30	30760_irnt	HDL cholesterol	Metabolomics	men	147044	continuous_irnt	134	-0.359195	-0.41255	-0.305839	9.41866e-40	589.791	9.44015e-59
31	30620_irnt	Alanine aminotransferase	Metabolomics	men	159146	continuous_irnt	134	0.251449	0.212422	0.290475	1.47971e-36	349.942	2.00164e-21
32	30630_irnt	Apoliprotein A	Metabolomics	men	146812	continuous_irnt	134	-0.281446	-0.332038	-0.230854	1.1109e-27	532.338	3.53796e-49
33	30850_irnt	Testosterone	Metabolomics	men	157738	continuous_irnt	134	-0.24355	-0.296419	-0.190682	1.7315e-19	623.417	1.75397e-64
34	30500_irnt	Microalbumin in urine	Metabolomics	men	56767	continuous_irnt	134	0.184856	0.142579	0.227132	1.04e-17	144.107	0.240865
35	30510_irnt	Creatinine (enzymatic) in urine	Metabolomics	men	162753	continuous_irnt	134	0.109177	0.0778059	0.140549	9.04e-12	226.849	7.27e-07
36	30650_irnt	Aspartate aminotransferase	Metabolomics	men	158626	continuous_irnt	134	0.141371	0.0979722	0.18477	1.71896e-10	421	1.22843e-31
37	30690_irnt	Cholesterol	Metabolomics	men	159280	continuous_irnt	134	-0.161499	-0.211624	-0.111374	2.70403e-10	577.508	1.11212e-56
38	30880_irnt	Urate	Metabolomics	men	159081	continuous_irnt	134	0.211407	0.145317	0.277497	3.62232e-10	978.344	8.95313e-129
39	30730_irnt	Gamma glutamyltransferase	Metabolomics	men	159177	continuous_irnt	134	0.17967	0.121572	0.237767	1.35006e-09	760.861	1.11092e-88
40	30830_irnt	SHBG	Metabolomics	men	145980	continuous_irnt	134	-0.200368	-0.271415	-0.12932	3.24848e-08	1126.79	5.33799e-157
41	30780_irnt	LDL-c	Metabolomics	men	158932	continuous_irnt	134	-0.112987	-0.157444	-0.0685298	6.31831e-07	454.693	8.89058e-37
42	30870_irnt	Triglycerides	Metabolomics	men	159107	continuous_irnt	134	0.18879	0.109827	0.267753	2.78563e-06	1397.53	1.12728e-209
43	30600_irnt	Albumin	Metabolomics	men	147122	continuous_irnt	134	-0.129013	-0.188184	-0.0698418	1.92539e-05	775.638	2.41196e-91
44	30840_irnt	Total bilirubin	Metabolomics	men	158585	continuous_irnt	134	-0.0647361	-0.100104	-0.0293682	0.000333942	279.254	1.99999e-12
45	30670_irnt	Urea	Metabolomics	men	159164	continuous_irnt	134	0.0527722	0.00549797	0.100046	0.0286764	520.406	3.14921e-47
46	30770_irnt	IGF-1	Metabolomics	men	158444	continuous_irnt	134	-0.0724096	-0.138015	-0.00680462	0.0305217	1007.34	3.04756e-134
47	30610_irnt	Alkaline phosphatase	Metabolomics	men	159276	continuous_irnt	134	0.0628694	0.00297122	0.122767	0.0396682	806.078	7.31199e-97
48	30640_irnt	Apoliprotein B	Metabolomics	men	158213	continuous_irnt	134	-0.0492972	-0.0969225	-0.00167199	0.0424814	514.966	2.40963e-46
49	30820_irnt	Rheumatoid factor	Metabolomics	men	13565	continuous_irnt	134	-0.0185733	-0.101818	0.0646712	0.661892	113.967	0.882269
50	30660_irnt	Direct bilirubin	Metabolomics	men	148453	continuous_irnt	134	-0.00696659	-0.0424667	0.0285335	0.700514	264.445	9.72244e-11
51	30860_irnt	Total protein	Metabolomics	men	146944	continuous_irnt	134	0.0111294	-0.0504831	0.0727419	0.723309	793.942	1.17283e-94
52	30700_irnt	Creatinine	Metabolomics	men	159192	continuous_irnt	134	-0.00327955	-0.0521617	0.0456026	0.895383	540.24	1.77833e-50
53	30530_irnt	Sodium in urine	Minerals	men	162583	continuous_irnt	134	0.13898	0.0978549	0.180104	3.5e-11	392.834	1.78e-27
54	30810_irnt	Phosphate	Minerals	men	146846	continuous_irnt	134	-0.0524172	-0.0881067	-0.0167278	0.00399433	263.921	1.11164e-10
55	30520_irnt	Potassium in urine	Minerals	men	162391	continuous_irnt	134	0.0388361	0.0104859	0.0671863	0.0072553	183.742	0.0023631
56	30680_irnt	Calcium	Minerals	men	147076	continuous_irnt	134	-0.0388709	-0.0900386	0.0122969	0.136504	549.277	5.71805e-52
57	4079_irnt	Diastolic blood pressure	Physical measurements	men	157515	continuous_irnt	134	0.16139	0.123335	0.199445	9.4e-17	323.92	5.95e-18
58	4080_irnt	Systolic blood pressure	Physical measurements	men	157514	continuous_irnt	134	0.120695	0.0831994	0.15819	2.81e-10	332.989	3.83e-19
59	4194_irnt	Pulse rate	Physical measurements	men	55515	continuous_irnt	134	0.078176	0.0235459	0.132806	0.00503603	233.245	1.77e-07
60	4195_irnt	Pulse wave reflection index	Physical measurements	men	55515	continuous_irnt	134	0.0133208	-0.0330965	0.0597381	0.573797	168.115	0.0212627
61	30890_irnt	Vitamin D	Vitamin	men	154650	continuous_irnt	134	-0.0698471	-0.107055	-0.0326391	0.000233913	306.778	9.25969e-16
62	30710_irnt	C-reactive protein	Blood measurements	women	184664	continuous_irnt	148	0.457618	0.422879	0.492357	5.45827e-147	328.453	6.73612e-16
63	30300_irnt	High light scatter reticulocyte count	Blood measurements	women	184923	continuous_irnt	148	0.382391	0.340772	0.424009	1.68625e-72	463.099	2.08942e-34
64	30250_irnt	Reticulocyte count	Blood measurements	women	184923	continuous_irnt	148	0.334098	0.293188	0.375008	1.1532e-57	447.094	4.955e-32
65	30720_irnt	Cystatin C	Blood measurements	women	184994	continuous_irnt	148	0.302451	0.265009	0.339893	1.85822e-56	445.157	9.54566e-32
66	30750_irnt	Glycated haemoglobin	Blood measurements	women	185022	continuous_irnt	148	0.210975	0.175639	0.246311	1.24574e-31	379.69	1.67556e-22
67	30070_irnt	Red blood cell (erythrocyte) distribution width	Blood measurements	women	188075	continuous_irnt	148	0.200617	0.16407	0.237163	5.37788e-27	363.422	2.45278e-20
68	30000_irnt	White blood cell (leukocyte) count	Blood measurements	women	188074	continuous_irnt	148	0.219958	0.178083	0.261833	7.41081e-25	478.582	9.7083e-37
69	30140_irnt	Neutrophill count	Blood measurements	women	187758	continuous_irnt	148	0.188097	0.149144	0.22705	2.9577e-21	415.684	1.72886e-27
70	30740_irnt	Glucose	Blood measurements	women	167978	continuous_irnt	148	0.131031	0.101296	0.160766	5.77814e-18	222.363	5.94667e-05
71	30120_irnt	Lymphocyte count	Blood measurements	women	187758	continuous_irnt	148	0.168278	0.124126	0.21243	8.01837e-14	529.859	1.09575e-44
72	30010_irnt	Red blood cell (erythrocyte) count	Blood measurements	women	188076	continuous_irnt	148	0.144133	0.0929757	0.19529	3.34953e-08	720.342	2.02284e-76
73	30150	Eosinophill count	Blood measurements	women	187758	ordinal	148	0.0838198	0.0539766	0.113663	3.69388e-08	444.677	1.12265e-31
74	30050_irnt	Mean corpuscular haemoglobin	Blood measurements	women	188074	continuous_irnt	148	-0.104904	-0.150334	-0.0594751	6.01386e-06	562.618	6.39305e-50
75	30040_irnt	Mean corpuscular volume	Blood measurements	women	188075	continuous_irnt	148	-0.10148	-0.147582	-0.0553773	1.60157e-05	579.706	1.07834e-52
76	30130_irnt	Monocyte count	Blood measurements	women	187758	continuous_irnt	148	0.0884052	0.047662	0.129148	2.11156e-05	451.716	1.03069e-32
77	30030_irnt	Haematocrit percentage	Blood measurements	women	188076	continuous_irnt	148	0.0856027	0.0413903	0.129815	0.000147751	541.246	1.71063e-46
78	30090_irnt	Platelet crit	Blood measurements	women	188073	continuous_irnt	148	0.0764059	0.0325053	0.120307	0.000646829	526.56	3.63419e-44
79	30020_irnt	Haemoglobin concentration	Blood measurements	women	188076	continuous_irnt	148	0.0765138	0.031876	0.121152	0.000780597	550.878	4.94583e-48
80	30270_irnt	Mean sphered cell volume	Blood measurements	women	184923	continuous_irnt	148	-0.067326	-0.108235	-0.0264168	0.00125711	448.476	3.10017e-32
81	30100_irnt	Mean platelet (thrombocyte) volume	Blood measurements	women	188072	continuous_irnt	148	0.0995776	0.029584	0.169571	0.00529731	1331.15	9.09947e-190
82	30060_irnt	Mean corpuscular haemoglobin concentration	Blood measurements	women	188072	continuous_irnt	148	-0.0409294	-0.0700488	-0.01181	0.00587153	230.249	1.3646e-05
83	30210_irnt	Eosinophill percentage	Blood measurements	women	187760	continuous_irnt	148	0.0480126	0.00753214	0.0884931	0.0200906	444.079	1.37404e-31
84	30790_irnt	Lipoprotein A	Blood measurements	women	147684	continuous_irnt	148	0.0286195	0.00239885	0.0548401	0.0324134	143.679	0.56207
85	30260_irnt	Mean reticulocyte volume	Blood measurements	women	184922	continuous_irnt	148	0.0452153	0.00153617	0.0888945	0.042469	510.343	1.26515e-41
86	30160	Basophill count	Blood measurements	women	187758	ordinal	148	0.0186917	-0.00437958	0.0417631	0.112307	203.77	0.00135669
87	30170	Nucleated red blood cell count	Blood measurements	women	187752	ordinal	148	-0.00293289	-0.00663778	0.000771995	0.120767	150.632	0.401715
88	30180_irnt	Lymphocyte percentage	Blood measurements	women	187760	continuous_irnt	148	-0.0185418	-0.054081	0.0169974	0.306513	347.382	2.91445e-18
89	30080_irnt	Platelet count	Blood measurements	women	188075	continuous_irnt	148	0.0158926	-0.0387186	0.0705037	0.568423	811.712	1.63386e-92
90	30110_irnt	Platelet distribution width	Blood measurements	women	188072	continuous_irnt	148	0.0117061	-0.0345848	0.057997	0.620149	582.447	3.85037e-53
91	30880_irnt	Urate	Metabolomics	women	184755	continuous_irnt	148	0.361043	0.322694	0.399393	5.01888e-76	409.047	1.49934e-26
92	30760_irnt	HDL cholesterol	Metabolomics	women	168089	continuous_irnt	148	-0.376875	-0.431749	-0.322001	2.64888e-41	736.25	3.44385e-79
93	30630_irnt	Apoliprotein A	Metabolomics	women	166575	continuous_irnt	148	-0.300851	-0.348178	-0.253523	1.24799e-35	548.132	1.36137e-47
94	30870_irnt	Triglycerides	Metabolomics	women	184885	continuous_irnt	148	0.286111	0.238333	0.333888	8.23512e-32	647.819	5.31267e-64
95	30830_irnt	SHBG	Metabolomics	women	166235	continuous_irnt	148	-0.380109	-0.444321	-0.315897	4.01296e-31	998.293	1.56663e-126
96	30620_irnt	Alanine aminotransferase	Metabolomics	women	184990	continuous_irnt	148	0.226291	0.187514	0.265068	2.70739e-30	416.246	1.43841e-27
97	30600_irnt	Albumin	Metabolomics	women	168146	continuous_irnt	148	-0.222119	-0.261833	-0.182405	5.81577e-28	385.698	2.56901e-23
98	30730_irnt	Gamma glutamyltransferase	Metabolomics	women	184927	continuous_irnt	148	0.19814	0.153881	0.242399	1.71818e-18	547.601	1.65503e-47
99	30510_irnt	Creatinine (enzymatic) in urine	Metabolomics	women	188059	continuous_irnt	148	0.156596	0.118501	0.19469	7.83105e-16	395.7	1.09028e-24
100	30840_irnt	Total bilirubin	Metabolomics	women	184244	continuous_irnt	148	-0.134075	-0.176041	-0.0921082	3.80818e-10	468.675	3.04595e-35
101	30500_irnt	Microalbumin in urine	Metabolomics	women	51939	continuous_irnt	148	0.146637	0.0996928	0.193581	9.22585e-10	165.108	0.145918
102	30850_irnt	Testosterone	Metabolomics	women	154364	continuous_irnt	148	0.0985581	0.06252	0.134596	8.31459e-08	294.961	5.6732e-12
103	30660_irnt	Direct bilirubin	Metabolomics	women	144480	continuous_irnt	148	-0.0977051	-0.135312	-0.0600985	3.5402e-07	300.284	1.42608e-12
104	30610_irnt	Alkaline phosphatase	Metabolomics	women	185016	continuous_irnt	148	0.157103	0.09137	0.222836	2.80859e-06	1293.32	1.85092e-182
105	30770_irnt	IGF-1	Metabolomics	women	183995	continuous_irnt	148	-0.125562	-0.181862	-0.0692619	1.23586e-05	919.577	5.1084e-112
106	30670_irnt	Urea	Metabolomics	women	184888	continuous_irnt	148	0.0742117	0.0379549	0.110469	6.02789e-05	392.87	2.67786e-24
107	30690_irnt	Cholesterol	Metabolomics	women	184998	continuous_irnt	148	-0.0781047	-0.120601	-0.0356086	0.000315451	516.046	1.62823e-42
108	30640_irnt	Apoliprotein B	Metabolomics	women	184377	continuous_irnt	148	0.0628145	0.0226863	0.102943	0.00215479	450.482	1.56852e-32
109	30820_irnt	Rheumatoid factor	Metabolomics	women	17000	continuous_irnt	148	0.127958	0.0458259	0.21009	0.00226165	166.665	0.127587
110	30650_irnt	Aspartate aminotransferase	Metabolomics	women	184364	continuous_irnt	148	0.0603907	0.0161536	0.104628	0.00745818	556.392	6.44046e-49
111	30700_irnt	Creatinine	Metabolomics	women	184912	continuous_irnt	148	0.0277855	-0.0160222	0.0715933	0.213821	514.7	2.64335e-42
112	30860_irnt	Total protein	Metabolomics	women	167977	continuous_irnt	148	0.00422909	-0.0465497	0.0550079	0.870333	625.558	2.90101e-60
113	30780_irnt	LDL-c	Metabolomics	women	184689	continuous_irnt	148	-0.00332328	-0.0447287	0.0380822	0.875	481.447	3.56319e-37
114	30530_irnt	Sodium in urine	Minerals	women	187478	continuous_irnt	148	0.167504	0.130901	0.204108	2.988e-19	366.672	9.15921e-21
115	30520_irnt	Potassium in urine	Minerals	women	187662	continuous_irnt	148	0.0947794	0.0641054	0.125453	1.39472e-09	255.019	8.18087e-08
116	30810_irnt	Phosphate	Minerals	women	167812	continuous_irnt	148	-0.0785477	-0.115354	-0.041741	2.8809e-05	335.184	9.97485e-17
117	30680_irnt	Calcium	Minerals	women	168077	continuous_irnt	148	-0.027589	-0.068396	0.0132179	0.185136	418.603	6.64628e-28
118	4079_irnt	Diastolic blood pressure	Physical measurements	women	182647	continuous_irnt	148	0.26202	0.216991	0.30705	3.95695e-30	540.341	2.38345e-46
119	4080_irnt	Systolic blood pressure	Physical measurements	women	182645	continuous_irnt	148	0.163276	0.125418	0.201134	2.83909e-17	442.58	2.27892e-31
120	4195_irnt	Pulse wave reflection index	Physical measurements	women	63335	continuous_irnt	148	0.0660912	0.0215994	0.110583	0.00359742	181.327	0.028542
121	4194_irnt	Pulse rate	Physical measurements	women	63335	continuous_irnt	148	0.0303618	-0.0251351	0.0858588	0.283596	281.544	1.66337e-10
122	30890_irnt	Vitamin D	Vitamin	women	174597	continuous_irnt	148	-0.162453	-0.191981	-0.132926	4.12915e-27	221.485	6.96912e-05

## Sheet: Table S2
No.	Phenotype Code	Phenotype Description	Category	Sex	Sample_size	Variable_type	Number of SNPs	Estimation	LCI	UCI	p_value	p_MR_Egger_intercept	I2GX	p_ivw
1	30300_irnt	High light scatter reticulocyte count	Blood measurements	men	159806	continuous_irnt	134	0.155367	0.0383816	0.272353	0.00924108	0.00184544	0.750182	4.06e-61
2	30250_irnt	Reticulocyte count	Blood measurements	men	159806	continuous_irnt	134	0.112693	-0.00514669	0.230532	0.0608806	0.000978735	0.750176	1.98e-49
3	30720_irnt	Cystatin C	Blood measurements	men	159270	continuous_irnt	134	0.162546	0.044408	0.280685	0.0070028	0.0914743	0.750168	4.19555e-39
4	30710_irnt	C-reactive protein	Blood measurements	men	158860	continuous_irnt	134	0.248709	0.0798605	0.417557	0.00388969	0.416729	0.750183	2.90175e-29
5	30000_irnt	White blood cell (leukocyte) count	Blood measurements	men	162396	continuous_irnt	134	0.0860332	-0.0531626	0.225229	0.225741	0.205211	0.750202	1.62e-13
6	30750_irnt	Glycated haemoglobin	Blood measurements	men	159160	continuous_irnt	134	0.135204	-0.0569698	0.327378	0.167915	0.339977	0.750189	2.51845e-12
7	30120_irnt	Lymphocyte count	Blood measurements	men	162098	continuous_irnt	134	0.0314279	-0.108688	0.171543	0.660213	0.0605277	0.750193	1.68e-11
8	30140_irnt	Neutrophill count	Blood measurements	men	162098	continuous_irnt	134	0.0790841	-0.0530652	0.211233	0.240824	0.455076	0.750201	7.62e-09
9	30740_irnt	Glucose	Blood measurements	men	146938	continuous_irnt	134	0.118225	-0.0589324	0.295383	0.190883	0.574654	0.750094	1.53997e-08
10	30130_irnt	Monocyte count	Blood measurements	men	162098	continuous_irnt	134	0.0452718	-0.0865381	0.177082	0.500836	0.219206	0.750199	1.91e-08
11	30070_irnt	Red blood cell (erythrocyte) distribution width	Blood measurements	men	162398	continuous_irnt	134	0.0975571	-0.0486174	0.243731	0.190845	0.706952	0.750199	3.03e-07
12	30150	Eosinophill count	Blood measurements	men	162098	ordinal	134	0.0824749	-0.00375539	0.168705	0.0608469	0.614007	0.750197	1.69418e-05
13	30010_irnt	Red blood cell (erythrocyte) count	Blood measurements	men	162399	continuous_irnt	134	-0.0651287	-0.231624	0.101366	0.443266	0.0458932	0.750201	0.000670111
14	30270_irnt	Mean sphered cell volume	Blood measurements	men	159806	continuous_irnt	134	0.0426384	-0.0986905	0.183967	0.55431	0.0883664	0.750165	0.0018852
15	30080_irnt	Platelet count	Blood measurements	men	162399	continuous_irnt	134	-0.0683351	-0.221901	0.0852311	0.383121	0.957466	0.750198	0.0044824
16	30040_irnt	Mean corpuscular volume	Blood measurements	men	162398	continuous_irnt	134	0.00684257	-0.160052	0.173737	0.935953	0.311751	0.750194	0.00718485
17	30100_irnt	Mean platelet (thrombocyte) volume	Blood measurements	men	162398	continuous_irnt	134	0.00820852	-0.161475	0.177892	0.924462	0.431885	0.750192	0.010019
18	30050_irnt	Mean corpuscular haemoglobin	Blood measurements	men	162398	continuous_irnt	134	0.021317	-0.143589	0.186223	0.79999	0.272071	0.750196	0.0160723
19	30020_irnt	Haemoglobin concentration	Blood measurements	men	162398	continuous_irnt	134	-0.0655429	-0.227088	0.0960021	0.426493	0.100464	0.750197	0.0208427
20	30030_irnt	Haematocrit percentage	Blood measurements	men	162399	continuous_irnt	134	-0.0716864	-0.230051	0.0866782	0.374965	0.0871576	0.750197	0.0261246
21	30170	Nucleated red blood cell count	Blood measurements	men	162096	ordinal	134	-0.0087118	-0.0191568	0.00173319	0.102104	0.332931	0.750196	0.0272311
22	30110_irnt	Platelet distribution width	Blood measurements	men	162398	continuous_irnt	134	-0.0153968	-0.144994	0.1142	0.815875	0.343711	0.750199	0.0420071
23	30090_irnt	Platelet crit	Blood measurements	men	162398	continuous_irnt	134	-0.0716665	-0.219979	0.0766456	0.343597	0.662671	0.750199	0.0997888
24	30180_irnt	Lymphocyte percentage	Blood measurements	men	162101	continuous_irnt	134	-0.0405334	-0.158076	0.0770089	0.499119	0.263725	0.750195	0.243029
25	30210_irnt	Eosinophill percentage	Blood measurements	men	162101	continuous_irnt	134	0.0601289	-0.0603261	0.180584	0.327887	0.526081	0.750199	0.243734
26	30160	Basophill count	Blood measurements	men	162098	ordinal	134	0.00254558	-0.0664055	0.0714967	0.942316	0.782295	0.750194	0.304228
27	30790_irnt	Lipoprotein A	Blood measurements	men	126212	continuous_irnt	134	-0.0292615	-0.11578	0.0572574	0.507409	0.62186	0.750074	0.545146
28	30260_irnt	Mean reticulocyte volume	Blood measurements	men	159806	continuous_irnt	134	0.0795455	-0.0807777	0.239869	0.330827	0.322155	0.750164	0.910956
29	30060_irnt	Mean corpuscular haemoglobin concentration	Blood measurements	men	162396	continuous_irnt	134	0.0253472	-0.0711675	0.121862	0.606738	0.582165	0.750196	0.986597
30	30760_irnt	HDL cholesterol	Metabolomics	men	147044	continuous_irnt	134	-0.314625	-0.478791	-0.150459	0.000172461	0.573545	0.75012	9.41866e-40
31	30620_irnt	Alanine aminotransferase	Metabolomics	men	159146	continuous_irnt	134	0.108674	-0.00874888	0.226098	0.0696881	0.0117124	0.750169	1.47971e-36
32	30630_irnt	Apoliprotein A	Metabolomics	men	146812	continuous_irnt	134	-0.236835	-0.392477	-0.0811922	0.00286002	0.552373	0.750116	1.1109e-27
33	30850_irnt	Testosterone	Metabolomics	men	157738	continuous_irnt	134	-0.231034	-0.393872	-0.0681956	0.00542278	0.873391	0.750175	1.7315e-19
34	30500_irnt	Microalbumin in urine	Metabolomics	men	56767	continuous_irnt	134	0.2403	0.110571	0.37003	0.000282886	0.375553	0.751229	1.04e-17
35	30510_irnt	Creatinine (enzymatic) in urine	Metabolomics	men	162753	continuous_irnt	134	-0.00586625	-0.10025	0.0885178	0.903043	0.0115078	0.750132	9.04e-12
36	30650_irnt	Aspartate aminotransferase	Metabolomics	men	158626	continuous_irnt	134	0.231777	0.0990849	0.364469	0.00061815	0.157816	0.750189	1.71896e-10
37	30690_irnt	Cholesterol	Metabolomics	men	159280	continuous_irnt	134	-0.266968	-0.420199	-0.113737	0.00063837	0.1536	0.750162	2.70403e-10
38	30880_irnt	Urate	Metabolomics	men	159081	continuous_irnt	134	0.128479	-0.0745623	0.33152	0.214897	0.39715	0.750152	3.62232e-10
39	30730_irnt	Gamma glutamyltransferase	Metabolomics	men	159177	continuous_irnt	134	-0.0373562	-0.211988	0.137276	0.675024	0.00998411	0.75015	1.35006e-09
40	30830_irnt	SHBG	Metabolomics	men	145980	continuous_irnt	134	-0.120149	-0.338532	0.0982343	0.28089	0.446348	0.750111	3.24848e-08
41	30780_irnt	LDL-c	Metabolomics	men	158932	continuous_irnt	134	-0.225643	-0.361072	-0.0902144	0.00109243	0.0846131	0.750167	6.31831e-07
42	30870_irnt	Triglycerides	Metabolomics	men	159107	continuous_irnt	134	0.0773625	-0.165052	0.319777	0.531649	0.34063	0.750161	2.78563e-06
43	30600_irnt	Albumin	Metabolomics	men	147122	continuous_irnt	134	-0.082041	-0.26413	0.100048	0.377199	0.592802	0.750089	1.92539e-05
44	30840_irnt	Total bilirubin	Metabolomics	men	158585	continuous_irnt	134	-0.0122844	-0.120827	0.0962583	0.824453	0.316441	0.750184	0.000333942
45	30670_irnt	Urea	Metabolomics	men	159164	continuous_irnt	134	-0.011941	-0.157097	0.133215	0.87191	0.355367	0.750174	0.0286764
46	30770_irnt	IGF-1	Metabolomics	men	158444	continuous_irnt	134	-0.125098	-0.326971	0.0767753	0.224533	0.588456	0.75014	0.0305217
47	30610_irnt	Alkaline phosphatase	Metabolomics	men	159276	continuous_irnt	134	0.145366	-0.0385468	0.32928	0.121341	0.352409	0.75016	0.0396682
48	30640_irnt	Apoliprotein B	Metabolomics	men	158213	continuous_irnt	134	-0.173111	-0.318103	-0.028119	0.0192801	0.0766751	0.750127	0.0424814
49	30820_irnt	Rheumatoid factor	Metabolomics	men	13565	continuous_irnt	134	-0.031788	-0.287222	0.223646	0.807299	0.914589	0.75116	0.661892
50	30660_irnt	Direct bilirubin	Metabolomics	men	148453	continuous_irnt	134	0.0251464	-0.0840648	0.134358	0.651779	0.542137	0.7501	0.700514
51	30860_irnt	Total protein	Metabolomics	men	146944	continuous_irnt	134	0.013638	-0.176165	0.203441	0.888004	0.978141	0.750084	0.723309
52	30700_irnt	Creatinine	Metabolomics	men	159192	continuous_irnt	134	-0.163297	-0.311084	-0.0155094	0.0303379	0.0247895	0.750163	0.895383
53	30530_irnt	Sodium in urine	Minerals	men	162583	continuous_irnt	134	0.0235203	-0.101436	0.148476	0.712186	0.055421	0.750139	3.5e-11
54	30810_irnt	Phosphate	Minerals	men	146846	continuous_irnt	134	-0.0565463	-0.166484	0.0533912	0.313403	0.937937	0.750116	0.00399433
55	30520_irnt	Potassium in urine	Minerals	men	162391	continuous_irnt	134	0.0202133	-0.0670563	0.107483	0.649854	0.658208	0.750116	0.0072553
56	30680_irnt	Calcium	Minerals	men	147076	continuous_irnt	134	-0.0361783	-0.193809	0.121452	0.652827	0.971752	0.750084	0.136504
57	4079_irnt	Diastolic blood pressure	Physical measurements	men	157515	continuous_irnt	134	-0.0202464	-0.132788	0.0922948	0.724387	0.000820023	0.750103	9.4e-17
58	4080_irnt	Systolic blood pressure	Physical measurements	men	157514	continuous_irnt	134	0.0238679	-0.0902953	0.138031	0.681977	0.0786934	0.750105	2.81e-10
59	4194_irnt	Pulse rate	Physical measurements	men	55515	continuous_irnt	134	-0.04828	-0.214939	0.118379	0.570179	0.115696	0.749803	0.00503603
60	4195_irnt	Pulse wave reflection index	Physical measurements	men	55515	continuous_irnt	134	0.0352027	-0.107669	0.178074	0.629149	0.750841	0.749806	0.573797
61	30890_irnt	Vitamin D	Vitamin	men	154650	continuous_irnt	134	-0.0476161	-0.162144	0.0669121	0.415145	0.687376	0.750116	0.000233913
62	30710_irnt	C-reactive protein	Blood measurements	women	184664	continuous_irnt	148	0.316903	0.210925	0.422881	4.6053e-09	0.00600453	0.745314	5.45827e-147
63	30300_irnt	High light scatter reticulocyte count	Blood measurements	women	184923	continuous_irnt	148	0.148266	0.0243701	0.272162	0.0190023	9.22037e-05	0.745281	1.68625e-72
64	30250_irnt	Reticulocyte count	Blood measurements	women	184923	continuous_irnt	148	0.117971	-0.00456586	0.240507	0.0591693	0.000262534	0.745278	1.1532e-57
65	30720_irnt	Cystatin C	Blood measurements	women	184994	continuous_irnt	148	0.389225	0.273033	0.505416	5.1835e-11	0.122259	0.745311	1.85822e-56
66	30750_irnt	Glycated haemoglobin	Blood measurements	women	185022	continuous_irnt	148	0.214236	0.103707	0.324765	0.000145312	0.951321	0.745325	1.24574e-31
67	30070_irnt	Red blood cell (erythrocyte) distribution width	Blood measurements	women	188075	continuous_irnt	148	0.241841	0.127715	0.355966	3.27704e-05	0.454793	0.745277	5.37788e-27
68	30000_irnt	White blood cell (leukocyte) count	Blood measurements	women	188074	continuous_irnt	148	0.0789872	-0.0497861	0.207761	0.229284	0.0234958	0.745266	7.41081e-25
69	30140_irnt	Neutrophill count	Blood measurements	women	187758	continuous_irnt	148	0.0810143	-0.039469	0.201498	0.187537	0.0658971	0.745279	2.9577e-21
70	30740_irnt	Glucose	Blood measurements	women	167978	continuous_irnt	148	0.0374952	-0.0541365	0.129127	0.422549	0.0346612	0.745347	5.77814e-18
71	30120_irnt	Lymphocyte count	Blood measurements	women	187758	continuous_irnt	148	0.0236736	-0.112226	0.159573	0.732785	0.0276784	0.745277	8.01837e-14
72	30010_irnt	Red blood cell (erythrocyte) count	Blood measurements	women	188076	continuous_irnt	148	0.123347	-0.036671	0.283366	0.130838	0.788095	0.745264	3.34953e-08
73	30150	Eosinophill count	Blood measurements	women	187758	ordinal	148	0.0886253	-0.00473996	0.181991	0.0628204	0.915181	0.745279	3.69388e-08
74	30050_irnt	Mean corpuscular haemoglobin	Blood measurements	women	188074	continuous_irnt	148	-0.0943382	-0.236464	0.0477877	0.193274	0.877737	0.745266	6.01386e-06
75	30040_irnt	Mean corpuscular volume	Blood measurements	women	188075	continuous_irnt	148	-0.0954637	-0.239703	0.048776	0.194568	0.931223	0.745265	1.60157e-05
76	30130_irnt	Monocyte count	Blood measurements	women	187758	continuous_irnt	148	-0.0201452	-0.146254	0.105964	0.754209	0.0748854	0.745276	2.11156e-05
77	30030_irnt	Haematocrit percentage	Blood measurements	women	188076	continuous_irnt	148	0.0657897	-0.0724993	0.204079	0.351112	0.766872	0.745262	0.000147751
78	30090_irnt	Platelet crit	Blood measurements	women	188073	continuous_irnt	148	0.0239109	-0.113149	0.160971	0.732406	0.428045	0.745265	0.000646829
79	30020_irnt	Haemoglobin concentration	Blood measurements	women	188076	continuous_irnt	148	0.0616896	-0.0779487	0.201328	0.386559	0.826123	0.745263	0.000780597
80	30270_irnt	Mean sphered cell volume	Blood measurements	women	184923	continuous_irnt	148	1.32385e-05	-0.12747	0.127496	0.999838	0.274384	0.745269	0.00125711
81	30100_irnt	Mean platelet (thrombocyte) volume	Blood measurements	women	188072	continuous_irnt	148	0.0120051	-0.206474	0.230484	0.914236	0.406866	0.745248	0.00529731
82	30060_irnt	Mean corpuscular haemoglobin concentration	Blood measurements	women	188072	continuous_irnt	148	-0.0215296	-0.112577	0.0695175	0.64303	0.659281	0.745264	0.00587153
83	30210_irnt	Eosinophill percentage	Blood measurements	women	187760	continuous_irnt	148	0.132927	0.00711515	0.258738	0.0383768	0.162529	0.745278	0.0200906
84	30790_irnt	Lipoprotein A	Blood measurements	women	147684	continuous_irnt	148	0.0509727	-0.0307844	0.13273	0.221719	0.571558	0.745367	0.0324134
85	30260_irnt	Mean reticulocyte volume	Blood measurements	women	184922	continuous_irnt	148	0.105363	-0.0309186	0.241645	0.129696	0.361104	0.74527	0.042469
86	30160	Basophill count	Blood measurements	women	187758	ordinal	148	-0.0132919	-0.085266	0.0586822	0.717382	0.357813	0.745275	0.112307
87	30170	Nucleated red blood cell count	Blood measurements	women	187752	ordinal	148	-0.0191038	-0.0305154	-0.00769214	0.00103403	0.00336491	0.745279	0.120767
88	30180_irnt	Lymphocyte percentage	Blood measurements	women	187760	continuous_irnt	148	-0.0553246	-0.166336	0.0556864	0.328674	0.492939	0.745278	0.306513
89	30080_irnt	Platelet count	Blood measurements	women	188075	continuous_irnt	148	0.0145091	-0.156357	0.185375	0.867818	0.986633	0.745259	0.568423
90	30110_irnt	Platelet distribution width	Blood measurements	women	188072	continuous_irnt	148	-0.0434926	-0.188017	0.101032	0.555309	0.42934	0.745265	0.620149
91	30880_irnt	Urate	Metabolomics	women	184755	continuous_irnt	148	0.311574	0.191899	0.43125	3.34772e-07	0.392353	0.745326	5.01888e-76
92	30760_irnt	HDL cholesterol	Metabolomics	women	168089	continuous_irnt	148	-0.247139	-0.417364	-0.076914	0.00443348	0.114772	0.745353	2.64888e-41
93	30630_irnt	Apoliprotein A	Metabolomics	women	166575	continuous_irnt	148	-0.205773	-0.352931	-0.0586138	0.00613225	0.181235	0.745378	1.24799e-35
94	30870_irnt	Triglycerides	Metabolomics	women	184885	continuous_irnt	148	0.00280692	-0.138582	0.144196	0.968962	3.3797e-05	0.745286	8.23512e-32
95	30830_irnt	SHBG	Metabolomics	women	166235	continuous_irnt	148	-0.175479	-0.373291	0.0223333	0.0820909	0.0323066	0.745304	4.01296e-31
96	30620_irnt	Alanine aminotransferase	Metabolomics	women	184990	continuous_irnt	148	0.132288	0.0120432	0.252532	0.0310629	0.105728	0.745297	2.70739e-30
97	30600_irnt	Albumin	Metabolomics	women	168146	continuous_irnt	148	-0.25217	-0.376307	-0.128033	6.84976e-05	0.616419	0.745341	5.81577e-28
98	30730_irnt	Gamma glutamyltransferase	Metabolomics	women	184927	continuous_irnt	148	0.0776607	-0.0592604	0.214582	0.266276	0.0686383	0.745307	1.71818e-18
99	30510_irnt	Creatinine (enzymatic) in urine	Metabolomics	women	188059	continuous_irnt	148	-0.028173	-0.143062	0.0867157	0.630785	0.000874878	0.745313	7.83105e-16
100	30840_irnt	Total bilirubin	Metabolomics	women	184244	continuous_irnt	148	-0.0549421	-0.185538	0.0756538	0.40962	0.209897	0.745301	3.80818e-10
101	30500_irnt	Microalbumin in urine	Metabolomics	women	51939	continuous_irnt	148	0.173543	0.0268919	0.320194	0.0203751	0.704172	0.745567	9.22585e-10
102	30850_irnt	Testosterone	Metabolomics	women	154364	continuous_irnt	148	0.0361206	-0.076143	0.148384	0.528293	0.249797	0.745279	8.31459e-08
103	30660_irnt	Direct bilirubin	Metabolomics	women	144480	continuous_irnt	148	-0.04007	-0.157321	0.077181	0.50298	0.309081	0.745224	3.5402e-07
104	30610_irnt	Alkaline phosphatase	Metabolomics	women	185016	continuous_irnt	148	0.185831	-0.0197644	0.391426	0.0764697	0.772476	0.745287	2.80859e-06
105	30770_irnt	IGF-1	Metabolomics	women	183995	continuous_irnt	148	-0.269366	-0.44378	-0.0949516	0.00247016	0.087988	0.745279	1.23586e-05
106	30670_irnt	Urea	Metabolomics	women	184888	continuous_irnt	148	0.0473232	-0.0660149	0.160661	0.41315	0.623482	0.74531	6.02789e-05
107	30690_irnt	Cholesterol	Metabolomics	women	184998	continuous_irnt	148	-0.201954	-0.333205	-0.0707023	0.00256339	0.0508701	0.745305	0.000315451
108	30640_irnt	Apoliprotein B	Metabolomics	women	184377	continuous_irnt	148	-0.111352	-0.233308	0.0106045	0.073528	0.00312534	0.745277	0.00215479
109	30820_irnt	Rheumatoid factor	Metabolomics	women	17000	continuous_irnt	148	0.0794668	-0.177431	0.336365	0.544329	0.69611	0.74465	0.00226165
110	30650_irnt	Aspartate aminotransferase	Metabolomics	women	184364	continuous_irnt	148	0.214505	0.0786412	0.350368	0.00197186	0.0189132	0.745298	0.00745818
111	30700_irnt	Creatinine	Metabolomics	women	184912	continuous_irnt	148	0.0182595	-0.11879	0.155309	0.793992	0.885634	0.745291	0.213821
112	30860_irnt	Total protein	Metabolomics	women	167977	continuous_irnt	148	-0.0686242	-0.226995	0.0897468	0.395727	0.341145	0.745329	0.870333
113	30780_irnt	LDL-c	Metabolomics	women	184689	continuous_irnt	148	-0.151091	-0.278142	-0.0240411	0.0197618	0.0160973	0.74528	0.875
114	30530_irnt	Sodium in urine	Minerals	women	187478	continuous_irnt	148	-0.00320546	-0.113912	0.107502	0.954745	0.00141847	0.745317	2.988e-19
115	30520_irnt	Potassium in urine	Minerals	women	187662	continuous_irnt	148	0.0394735	-0.0560083	0.134955	0.417781	0.230679	0.745327	1.39472e-09
116	30810_irnt	Phosphate	Minerals	women	167812	continuous_irnt	148	-0.072035	-0.187177	0.043107	0.220127	0.906826	0.745337	2.8809e-05
117	30680_irnt	Calcium	Minerals	women	168077	continuous_irnt	148	-0.130688	-0.257127	-0.00424929	0.0427819	0.091544	0.745321	0.185136
118	4079_irnt	Diastolic blood pressure	Physical measurements	women	182647	continuous_irnt	148	0.0967733	-0.0412131	0.23476	0.169264	0.0132073	0.745322	3.95695e-30
119	4080_irnt	Systolic blood pressure	Physical measurements	women	182645	continuous_irnt	148	0.0862478	-0.0314408	0.203936	0.150901	0.175616	0.745319	2.83909e-17
120	4195_irnt	Pulse wave reflection index	Physical measurements	women	63335	continuous_irnt	148	0.035552	-0.103345	0.174449	0.615898	0.649075	0.746018	0.00359742
121	4194_irnt	Pulse rate	Physical measurements	women	63335	continuous_irnt	148	-0.24339	-0.410303	-0.0764758	0.00426358	0.000687931	0.746024	0.283596
122	30890_irnt	Vitamin D	Vitamin	women	174597	continuous_irnt	148	-0.116558	-0.208583	-0.0245328	0.0130476	0.302062	0.745399	4.12915e-27

## Sheet: Table S3
No.	Phenotype Code	Phenotype Description	Category	Sex	Sample_size	Variable_type	Number of SNPs	Estimation	LCI	UCI	p_value
1	30300_irnt	High light scatter reticulocyte count	Blood measurements	men	159806	continuous_irnt	134	0.305392	0.257792	0.352992	2.9083e-36
2	30250_irnt	Reticulocyte count	Blood measurements	men	159806	continuous_irnt	134	0.29388	0.250434	0.337327	4.07785e-40
3	30720_irnt	Cystatin C	Blood measurements	men	159270	continuous_irnt	134	0.226189	0.186373	0.266005	8.53799e-29
4	30710_irnt	C-reactive protein	Blood measurements	men	158860	continuous_irnt	134	0.31425	0.271759	0.35674	1.29487e-47
5	30000_irnt	White blood cell (leukocyte) count	Blood measurements	men	162396	continuous_irnt	134	0.19251	0.143426	0.241594	1.50533e-14
6	30750_irnt	Glycated haemoglobin	Blood measurements	men	159160	continuous_irnt	134	0.254185	0.212449	0.295921	7.60289e-33
7	30120_irnt	Lymphocyte count	Blood measurements	men	162098	continuous_irnt	134	0.127138	0.0837434	0.170532	9.33608e-09
8	30140_irnt	Neutrophill count	Blood measurements	men	162098	continuous_irnt	134	0.161843	0.11618	0.207507	3.74282e-12
9	30740_irnt	Glucose	Blood measurements	men	146938	continuous_irnt	134	0.195017	0.151463	0.238571	1.69448e-18
10	30130_irnt	Monocyte count	Blood measurements	men	162098	continuous_irnt	134	0.105383	0.0612625	0.149503	2.84867e-06
11	30070_irnt	Red blood cell (erythrocyte) distribution width	Blood measurements	men	162398	continuous_irnt	134	0.0828678	0.0427857	0.12295	5.0754e-05
12	30150	Eosinophill count	Blood measurements	men	162098	ordinal	134	0.067327	0.0339877	0.100666	7.55647e-05
13	30010_irnt	Red blood cell (erythrocyte) count	Blood measurements	men	162399	continuous_irnt	134	0.0894699	0.0400156	0.138924	0.00039134
14	30270_irnt	Mean sphered cell volume	Blood measurements	men	159806	continuous_irnt	134	-0.0671657	-0.108679	-0.0256522	0.00151877
15	30080_irnt	Platelet count	Blood measurements	men	162399	continuous_irnt	134	-0.0417103	-0.0842254	0.000804805	0.0544974
16	30040_irnt	Mean corpuscular volume	Blood measurements	men	162398	continuous_irnt	134	-0.0877251	-0.130258	-0.0451921	5.28931e-05
17	30100_irnt	Mean platelet (thrombocyte) volume	Blood measurements	men	162398	continuous_irnt	134	0.0342011	-0.00914761	0.0775498	0.122016
18	30050_irnt	Mean corpuscular haemoglobin	Blood measurements	men	162398	continuous_irnt	134	-0.0780493	-0.118469	-0.0376297	0.000153931
19	30020_irnt	Haemoglobin concentration	Blood measurements	men	162398	continuous_irnt	134	0.056787	0.0138122	0.0997618	0.00960034
20	30030_irnt	Haematocrit percentage	Blood measurements	men	162399	continuous_irnt	134	0.0398283	-0.00724999	0.0869065	0.0972908
21	30170	Nucleated red blood cell count	Blood measurements	men	162096	ordinal	134	-0.00674163	-0.0119203	-0.00156293	0.0107267
22	30110_irnt	Platelet distribution width	Blood measurements	men	162398	continuous_irnt	134	0.0338891	-0.00761939	0.0753977	0.109557
23	30090_irnt	Platelet crit	Blood measurements	men	162398	continuous_irnt	134	-0.0190863	-0.0640293	0.0258567	0.40521
24	30180_irnt	Lymphocyte percentage	Blood measurements	men	162101	continuous_irnt	134	-0.00525374	-0.0469609	0.0364534	0.804992
25	30210_irnt	Eosinophill percentage	Blood measurements	men	162101	continuous_irnt	134	-0.0039519	-0.0470756	0.0391718	0.857456
26	30160	Basophill count	Blood measurements	men	162098	ordinal	134	0.0170456	-0.016665	0.0507562	0.321662
27	30790_irnt	Lipoprotein A	Blood measurements	men	126212	continuous_irnt	134	-0.0201085	-0.0646267	0.0244098	0.375996
28	30260_irnt	Mean reticulocyte volume	Blood measurements	men	159806	continuous_irnt	134	0.010779	-0.0340391	0.055597	0.637368
29	30060_irnt	Mean corpuscular haemoglobin concentration	Blood measurements	men	162396	continuous_irnt	134	0.00367027	-0.034629	0.0419695	0.851013
30	30760_irnt	HDL cholesterol	Metabolomics	men	147044	continuous_irnt	134	-0.324787	-0.368335	-0.281239	2.16838e-48
31	30620_irnt	Alanine aminotransferase	Metabolomics	men	159146	continuous_irnt	134	0.257546	0.21488	0.300211	2.69475e-32
32	30630_irnt	Apoliprotein A	Metabolomics	men	146812	continuous_irnt	134	-0.241422	-0.28409	-0.198753	1.40909e-28
33	30850_irnt	Testosterone	Metabolomics	men	157738	continuous_irnt	134	-0.259736	-0.304079	-0.215393	1.6557e-30
34	30500_irnt	Microalbumin in urine	Metabolomics	men	56767	continuous_irnt	134	0.169693	0.100838	0.238549	1.3634e-06
35	30510_irnt	Creatinine (enzymatic) in urine	Metabolomics	men	162753	continuous_irnt	134	0.105185	0.0654699	0.144901	2.09261e-07
36	30650_irnt	Aspartate aminotransferase	Metabolomics	men	158626	continuous_irnt	134	0.178017	0.136799	0.219235	2.5637e-17
37	30690_irnt	Cholesterol	Metabolomics	men	159280	continuous_irnt	134	-0.142163	-0.18296	-0.101367	8.50033e-12
38	30880_irnt	Urate	Metabolomics	men	159081	continuous_irnt	134	0.234198	0.19098	0.277416	2.37935e-26
39	30730_irnt	Gamma glutamyltransferase	Metabolomics	men	159177	continuous_irnt	134	0.180407	0.138965	0.221849	1.43633e-17
40	30830_irnt	SHBG	Metabolomics	men	145980	continuous_irnt	134	-0.221749	-0.263737	-0.179761	4.13904e-25
41	30780_irnt	LDL-c	Metabolomics	men	158932	continuous_irnt	134	-0.111428	-0.151461	-0.0713956	4.88591e-08
42	30870_irnt	Triglycerides	Metabolomics	men	159107	continuous_irnt	134	0.222876	0.18166	0.264091	3.02566e-26
43	30600_irnt	Albumin	Metabolomics	men	147122	continuous_irnt	134	-0.110032	-0.154785	-0.0652778	1.44444e-06
44	30840_irnt	Total bilirubin	Metabolomics	men	158585	continuous_irnt	134	-0.0628118	-0.103053	-0.0225706	0.00221876
45	30670_irnt	Urea	Metabolomics	men	159164	continuous_irnt	134	0.0700598	0.0275766	0.112543	0.00122837
46	30770_irnt	IGF-1	Metabolomics	men	158444	continuous_irnt	134	-0.112474	-0.158153	-0.0667949	1.39333e-06
47	30610_irnt	Alkaline phosphatase	Metabolomics	men	159276	continuous_irnt	134	0.0550004	0.00944452	0.100556	0.017967
48	30640_irnt	Apoliprotein B	Metabolomics	men	158213	continuous_irnt	134	-0.064899	-0.105179	-0.0246193	0.00158904
49	30820_irnt	Rheumatoid factor	Metabolomics	men	13565	continuous_irnt	134	-0.0366898	-0.173719	0.100339	0.599733
50	30660_irnt	Direct bilirubin	Metabolomics	men	148453	continuous_irnt	134	-0.00998095	-0.0536931	0.0337312	0.654495
51	30860_irnt	Total protein	Metabolomics	men	146944	continuous_irnt	134	0.0134566	-0.0340373	0.0609505	0.578674
52	30700_irnt	Creatinine	Metabolomics	men	159192	continuous_irnt	134	-0.057846	-0.100303	-0.0153893	0.00757626
53	30530_irnt	Sodium in urine	Minerals	men	162583	continuous_irnt	134	0.165321	0.121543	0.209099	1.34673e-13
54	30810_irnt	Phosphate	Minerals	men	146846	continuous_irnt	134	-0.0469706	-0.0929779	-0.000963354	0.045392
55	30520_irnt	Potassium in urine	Minerals	men	162391	continuous_irnt	134	0.046107	0.00613139	0.0860827	0.0237853
56	30680_irnt	Calcium	Minerals	men	147076	continuous_irnt	134	-0.0412784	-0.0869912	0.00443443	0.0767546
57	4079_irnt	Diastolic blood pressure	Physical measurements	men	157515	continuous_irnt	134	0.173305	0.132536	0.214074	7.97678e-17
58	4080_irnt	Systolic blood pressure	Physical measurements	men	157514	continuous_irnt	134	0.122341	0.075135	0.169547	3.78376e-07
59	4194_irnt	Pulse rate	Physical measurements	men	55515	continuous_irnt	134	0.0458851	-0.0207664	0.112537	0.17724
60	4195_irnt	Pulse wave reflection index	Physical measurements	men	55515	continuous_irnt	134	0.0414264	-0.0305335	0.113386	0.259182
61	30890_irnt	Vitamin D	Vitamin	men	154650	continuous_irnt	134	-0.0484009	-0.0899119	-0.00688993	0.0222967
62	30710_irnt	C-reactive protein	Blood measurements	women	184664	continuous_irnt	148	0.447847	0.407002	0.488693	1.93935e-102
63	30300_irnt	High light scatter reticulocyte count	Blood measurements	women	184923	continuous_irnt	148	0.344629	0.297069	0.392189	8.86277e-46
64	30250_irnt	Reticulocyte count	Blood measurements	women	184923	continuous_irnt	148	0.31274	0.266234	0.359245	1.13873e-39
65	30720_irnt	Cystatin C	Blood measurements	women	184994	continuous_irnt	148	0.321653	0.280901	0.362405	5.54872e-54
66	30750_irnt	Glycated haemoglobin	Blood measurements	women	185022	continuous_irnt	148	0.221285	0.182057	0.260512	2.04425e-28
67	30070_irnt	Red blood cell (erythrocyte) distribution width	Blood measurements	women	188075	continuous_irnt	148	0.189594	0.149203	0.229985	3.5789e-20
68	30000_irnt	White blood cell (leukocyte) count	Blood measurements	women	188074	continuous_irnt	148	0.23129	0.186835	0.275746	2.04141e-24
69	30140_irnt	Neutrophill count	Blood measurements	women	187758	continuous_irnt	148	0.20691	0.165465	0.248356	1.30862e-22
70	30740_irnt	Glucose	Blood measurements	women	167978	continuous_irnt	148	0.147124	0.104962	0.189285	7.95846e-12
71	30120_irnt	Lymphocyte count	Blood measurements	women	187758	continuous_irnt	148	0.156748	0.113471	0.200026	1.25744e-12
72	30010_irnt	Red blood cell (erythrocyte) count	Blood measurements	women	188076	continuous_irnt	148	0.149257	0.107621	0.190892	2.12308e-12
73	30150	Eosinophill count	Blood measurements	women	187758	ordinal	148	0.10613	0.077123	0.135137	7.44114e-13
74	30050_irnt	Mean corpuscular haemoglobin	Blood measurements	women	188074	continuous_irnt	148	-0.115544	-0.155832	-0.0752556	1.89809e-08
75	30040_irnt	Mean corpuscular volume	Blood measurements	women	188075	continuous_irnt	148	-0.121312	-0.161483	-0.0811421	3.23903e-09
76	30130_irnt	Monocyte count	Blood measurements	women	187758	continuous_irnt	148	0.100567	0.0550955	0.146039	1.45933e-05
77	30030_irnt	Haematocrit percentage	Blood measurements	women	188076	continuous_irnt	148	0.0949887	0.0516973	0.13828	1.70419e-05
78	30090_irnt	Platelet crit	Blood measurements	women	188073	continuous_irnt	148	0.0936033	0.0501623	0.137044	2.40883e-05
79	30020_irnt	Haemoglobin concentration	Blood measurements	women	188076	continuous_irnt	148	0.0879079	0.0453478	0.130468	5.15898e-05
80	30270_irnt	Mean sphered cell volume	Blood measurements	women	184923	continuous_irnt	148	-0.073579	-0.117703	-0.0294549	0.00108183
81	30100_irnt	Mean platelet (thrombocyte) volume	Blood measurements	women	188072	continuous_irnt	148	0.0702296	0.0279073	0.112552	0.00114449
82	30060_irnt	Mean corpuscular haemoglobin concentration	Blood measurements	women	188072	continuous_irnt	148	-0.0389767	-0.0790209	0.0010675	0.056428
83	30210_irnt	Eosinophill percentage	Blood measurements	women	187760	continuous_irnt	148	0.0528703	0.0098805	0.0958602	0.0159338
84	30790_irnt	Lipoprotein A	Blood measurements	women	147684	continuous_irnt	148	0.0375734	-0.00552254	0.0806693	0.0874873
85	30260_irnt	Mean reticulocyte volume	Blood measurements	women	184922	continuous_irnt	148	0.0332178	-0.0115425	0.0779781	0.145796
86	30160	Basophill count	Blood measurements	women	187758	ordinal	148	0.00866474	-0.024385	0.0417145	0.607358
87	30170	Nucleated red blood cell count	Blood measurements	women	187752	ordinal	148	-0.00604423	-0.0116868	-0.000401621	0.0357757
88	30180_irnt	Lymphocyte percentage	Blood measurements	women	187760	continuous_irnt	148	-0.0210212	-0.0608196	0.0187772	0.300557
89	30080_irnt	Platelet count	Blood measurements	women	188075	continuous_irnt	148	0.0491035	0.00501907	0.0931879	0.0290278
90	30110_irnt	Platelet distribution width	Blood measurements	women	188072	continuous_irnt	148	-0.00105337	-0.0441483	0.0420415	0.96179
91	30880_irnt	Urate	Metabolomics	women	184755	continuous_irnt	148	0.382461	0.338977	0.425945	1.36174e-66
92	30760_irnt	HDL cholesterol	Metabolomics	women	168089	continuous_irnt	148	-0.365533	-0.412017	-0.31905	1.34803e-53
93	30630_irnt	Apoliprotein A	Metabolomics	women	166575	continuous_irnt	148	-0.294504	-0.338582	-0.250426	3.50257e-39
94	30870_irnt	Triglycerides	Metabolomics	women	184885	continuous_irnt	148	0.267547	0.223631	0.311463	7.28051e-33
95	30830_irnt	SHBG	Metabolomics	women	166235	continuous_irnt	148	-0.352384	-0.399959	-0.30481	9.40464e-48
96	30620_irnt	Alanine aminotransferase	Metabolomics	women	184990	continuous_irnt	148	0.215832	0.175589	0.256075	7.62852e-26
97	30600_irnt	Albumin	Metabolomics	women	168146	continuous_irnt	148	-0.210327	-0.254508	-0.166147	1.05225e-20
98	30730_irnt	Gamma glutamyltransferase	Metabolomics	women	184927	continuous_irnt	148	0.180039	0.136767	0.223312	3.50378e-16
99	30510_irnt	Creatinine (enzymatic) in urine	Metabolomics	women	188059	continuous_irnt	148	0.152408	0.105257	0.199559	2.36944e-10
100	30840_irnt	Total bilirubin	Metabolomics	women	184244	continuous_irnt	148	-0.109246	-0.15101	-0.067482	2.94595e-07
101	30500_irnt	Microalbumin in urine	Metabolomics	women	51939	continuous_irnt	148	0.178141	0.104208	0.252073	2.32906e-06
102	30850_irnt	Testosterone	Metabolomics	women	154364	continuous_irnt	148	0.0671291	0.0247678	0.10949	0.00189689
103	30660_irnt	Direct bilirubin	Metabolomics	women	144480	continuous_irnt	148	-0.0711952	-0.11516	-0.0272308	0.00150391
104	30610_irnt	Alkaline phosphatase	Metabolomics	women	185016	continuous_irnt	148	0.137862	0.0993516	0.176371	2.2753e-12
105	30770_irnt	IGF-1	Metabolomics	women	183995	continuous_irnt	148	-0.178279	-0.224807	-0.13175	5.9204e-14
106	30670_irnt	Urea	Metabolomics	women	184888	continuous_irnt	148	0.0784844	0.037273	0.119696	0.000189497
107	30690_irnt	Cholesterol	Metabolomics	women	184998	continuous_irnt	148	-0.0704521	-0.109271	-0.0316331	0.000374948
108	30640_irnt	Apoliprotein B	Metabolomics	women	184377	continuous_irnt	148	0.0546012	0.0151746	0.0940278	0.00664119
109	30820_irnt	Rheumatoid factor	Metabolomics	women	17000	continuous_irnt	148	0.182316	0.0609411	0.303691	0.00323955
110	30650_irnt	Aspartate aminotransferase	Metabolomics	women	184364	continuous_irnt	148	0.0800949	0.0379921	0.122198	0.00019257
111	30700_irnt	Creatinine	Metabolomics	women	184912	continuous_irnt	148	0.0215499	-0.0248868	0.0679866	0.363054
112	30860_irnt	Total protein	Metabolomics	women	167977	continuous_irnt	148	-0.0445041	-0.0887265	-0.000281832	0.0485577
113	30780_irnt	LDL-c	Metabolomics	women	184689	continuous_irnt	148	0.00644731	-0.0320307	0.0449253	0.742603
114	30530_irnt	Sodium in urine	Minerals	women	187478	continuous_irnt	148	0.171365	0.130853	0.211878	1.12774e-16
115	30520_irnt	Potassium in urine	Minerals	women	187662	continuous_irnt	148	0.0959798	0.0544028	0.137557	6.05267e-06
116	30810_irnt	Phosphate	Minerals	women	167812	continuous_irnt	148	-0.0919486	-0.13451	-0.049387	2.29326e-05
117	30680_irnt	Calcium	Minerals	women	168077	continuous_irnt	148	-0.0424241	-0.0877817	0.00293348	0.0667722
118	4079_irnt	Diastolic blood pressure	Physical measurements	women	182647	continuous_irnt	148	0.237589	0.193443	0.281734	5.16532e-26
119	4080_irnt	Systolic blood pressure	Physical measurements	women	182645	continuous_irnt	148	0.158848	0.116238	0.201457	2.73858e-13
120	4195_irnt	Pulse wave reflection index	Physical measurements	women	63335	continuous_irnt	148	0.0805688	0.0128715	0.148266	0.0196682
121	4194_irnt	Pulse rate	Physical measurements	women	63335	continuous_irnt	148	0.00326797	-0.0651804	0.0717163	0.925446
122	30890_irnt	Vitamin D	Vitamin	women	174597	continuous_irnt	148	-0.14391	-0.183092	-0.104729	6.07235e-13

## Sheet: Table S4
No.	Phenotype Code	Phenotype Description	Year	Author	Sex	Sample_size	Variable_type	Number of SNPs	Estimation	LCI	UCI	p_value	Q	p_Q statistics
1	met-d-HDL_size	Average diameter for HDL particles	2020	Borges CM	men and women	115078	continuous	492	-0.292421	-0.329124	-0.255718	5.71e-55	1307.77	1.87e-75
2	met-d-HDL_C	HDL cholesterol	2020	Borges CM	men and women	115078	continuous	492	-0.292357	-0.329342	-0.255372	3.86e-54	1306.95	2.42e-75
3	met-d-Val	Valine	2020	Borges CM	men and women	115048	continuous	492	0.232271	0.19715	0.267393	2.01e-38	993.537	2.61e-36
4	met-d-Ile	Isoleucine	2020	Borges CM	men and women	115075	continuous	492	0.194126	0.16156	0.226692	1.55e-31	839.002	1.27e-20
5	met-d-ApoA1	Apolipoprotein A1	2020	Borges CM	men and women	115078	continuous	492	-0.221087	-0.258525	-0.183649	5.56e-31	1275.33	4.53e-71
6	met-d-Tyr	Tyrosine	2020	Borges CM	men and women	114911	continuous	492	0.195962	0.16267	0.229255	8.63e-31	846.847	2.42e-21
7	met-d-Unsaturation	Degree of unsaturation	2020	Borges CM	men and women	114999	continuous	492	-0.197748	-0.232335	-0.163162	3.81e-29	1007.29	7.64e-38
8	met-d-Leu	Leucine	2020	Borges CM	men and women	115074	continuous	492	0.190547	0.156831	0.224263	1.63e-28	941.983	9.46e-31
9	met-d-Phe	Phenylalanine	2020	Borges CM	men and women	115025	continuous	492	0.153785	0.126026	0.181545	1.83e-27	586.817	0.00186783
10	met-d-Gly	Glycine	2020	Borges CM	men and women	114972	continuous	492	-0.171814	-0.20325	-0.140378	8.91e-27	845.132	3.49e-21
11	met-d-GlycA	Glycoprotein acetyls	2020	Borges CM	men and women	115078	continuous	492	0.251295	0.200965	0.301626	1.29e-22	1946.81	4.75e-172
12	met-d-Sphingomyelins	Sphingomyelins	2020	Borges CM	men and women	114999	continuous	492	-0.19575	-0.235128	-0.156372	1.98e-22	1352.12	1.49e-81
13	met-d-DHA	Docosahexaenoic acid	2020	Borges CM	men and women	114999	continuous	492	-0.159169	-0.191742	-0.126596	9.94e-22	865.737	4.1e-23
14	met-d-VLDL_size	Average diameter for VLDL particles	2020	Borges CM	men and women	115078	continuous	492	0.208457	0.165283	0.251631	2.98e-21	1633.74	1.18e-122
15	met-d-LDL_size	Average diameter for LDL particles	2020	Borges CM	men and women	115078	continuous	492	-0.161368	-0.195647	-0.127088	2.8e-20	937.233	2.97e-30
16	met-d-Phosphatidylc	Phosphatidylcholines	2020	Borges CM	men and women	114999	continuous	492	-0.167249	-0.203835	-0.130663	3.25e-19	1161.84	2.69e-56
17	met-d-Albumin	Albumin	2020	Borges CM	men and women	115060	continuous	492	-0.152136	-0.186484	-0.117789	3.91e-18	898.183	2.85e-26
18	met-d-Total_CE	Total esterified cholesterol	2020	Borges CM	men and women	115078	continuous	492	-0.18458	-0.226387	-0.142773	5e-18	1431.33	1.01e-92
19	met-d-Cholines	Total cholines	2020	Borges CM	men and women	114999	continuous	492	-0.164464	-0.201725	-0.127204	5.1e-18	1196.1	1.17e-60
20	met-d-Total_C	Total cholesterol	2020	Borges CM	men and women	115078	continuous	492	-0.17231	-0.214305	-0.130315	8.85e-16	1433.93	4.3e-93
21	met-d-Total_TG	Total triglycerides	2020	Borges CM	men and women	115078	continuous	492	0.184195	0.137138	0.231253	1.7e-14	1799.96	1.77e-148
22	met-d-Creatinine	Creatinine	2020	Borges CM	men and women	110058	continuous	492	0.105382	0.0765372	0.134227	8.03e-13	851.922	8.19e-22
23	met-d-Acetoacetate	Acetoacetate	2020	Borges CM	men and women	115075	continuous	492	0.0962893	0.0683565	0.124222	1.42e-11	595.246	0.000851766
24	met-d-Phosphoglyc	Phosphoglycerides	2020	Borges CM	men and women	114999	continuous	492	-0.130766	-0.168912	-0.0926208	1.83e-11	1235.88	7.83e-66
25	met-d-Total_FC	Total free cholesterol	2020	Borges CM	men and women	115078	continuous	492	-0.138113	-0.180461	-0.0957662	1.63e-10	1431.79	8.71e-93
26	met-d-MUFA	Monounsaturated fatty acids	2020	Borges CM	men and women	114999	continuous	492	0.150545	0.101677	0.199413	1.56e-09	1856.58	1.73e-157
27	met-d-LA	Linoleic acid	2020	Borges CM	men and women	114999	continuous	492	-0.120493	-0.159969	-0.0810176	2.2e-09	1234.23	1.29e-65
28	met-d-Gln	Glutamine	2020	Borges CM	men and women	114750	continuous	492	-0.12074	-0.161157	-0.080323	4.77e-09	1242.94	9.2e-67
29	met-d-Glucose	Glucose	2020	Borges CM	men and women	114867	continuous	492	0.0997134	0.0653444	0.134082	1.3e-08	895.173	5.67e-26
30	met-d-Acetate	Acetate	2020	Borges CM	men and women	115046	continuous	492	-0.0842665	-0.114607	-0.0539258	5.22e-08	691.882	5.33e-09
31	met-d-Clinical_LDL_C	Clinical LDL cholesterol	2020	Borges CM	men and women	115078	continuous	492	-0.109921	-0.156037	-0.0638056	2.99e-06	1639.35	1.64e-123
32	met-d-Omega_6	Omega-6 fatty acids	2020	Borges CM	men and women	114999	continuous	492	-0.0929146	-0.134115	-0.0517139	9.87e-06	1355.95	4.39e-82
33	met-d-LDL_C	LDL cholesterol	2020	Borges CM	men and women	115078	continuous	492	-0.10351	-0.150843	-0.0561762	1.82e-05	1722.01	3.03e-136
34	met-d-PUFA	Polyunsaturated fatty acids	2020	Borges CM	men and women	114999	continuous	492	-0.0893489	-0.131747	-0.046951	3.62e-05	1439.48	6.89e-94
35	met-d-non_HDL_C	Total cholesterol minus HDL-C	2020	Borges CM	men and women	115078	continuous	492	-0.0824105	-0.127723	-0.0370983	0.00036436	1581.61	8.99e-115
36	met-d-bOHbutyrate	3-Hydroxybutyrate	2020	Borges CM	men and women	113595	continuous	492	0.0526576	0.0204108	0.0849044	0.00137171	794.454	1.05e-16
37	met-d-Citrate	Citrate	2020	Borges CM	men and women	115064	continuous	492	-0.0491226	-0.0793014	-0.0189437	0.00142146	702.989	9.78e-10
38	met-d-Pyruvate	Pyruvate	2020	Borges CM	men and women	114748	continuous	492	0.0515345	0.0194635	0.0836055	0.00163583	781.031	1.37e-15
39	met-d-Remnant_C	Remnant cholesterol (non-HDL, non-LDL -cholesterol)	2020	Borges CM	men and women	115078	continuous	492	-0.0571001	-0.0997732	-0.014427	0.0087263	1405.77	4.44e-89
40	met-d-SFA	Saturated fatty acids	2020	Borges CM	men and women	114999	continuous	492	0.0596524	0.0135961	0.105709	0.0111311	1645.97	1.61e-124
41	met-d-VLDL_C	VLDL cholesterol	2020	Borges CM	men and women	115078	continuous	492	0.0540891	0.0105826	0.0975956	0.0148215	1446.56	6.61e-95
42	met-d-Lactate	Lactate	2020	Borges CM	men and women	114802	continuous	492	0.0366037	0.00419043	0.0690169	0.0268735	798.538	4.72e-17
43	met-d-Ala	Alanine	2020	Borges CM	men and women	115074	continuous	492	0.0350893	0.000350908	0.0698276	0.0477302	935.19	4.85e-30
44	met-d-Total_FA	Total fatty acids	2020	Borges CM	men and women	114999	continuous	492	0.0442285	-0.0029082	0.0913653	0.0659093	1720.13	5.94e-136
45	met-d-Omega_3	Omega-3 fatty acids	2020	Borges CM	men and women	114999	continuous	492	-0.0361422	-0.0751586	0.0028743	0.0694355	1198	6.64e-61
46	met-d-ApoB	Apolipoprotein B	2020	Borges CM	men and women	115078	continuous	492	-0.0407264	-0.0871447	0.00569182	0.0854993	1646.27	1.44e-124
47	met-d-Acetone	Acetone	2020	Borges CM	men and women	115075	continuous	492	0.00635366	-0.0239239	0.0366312	0.680857	697.924	2.13e-09
48	met-d-His	Histidine	2020	Borges CM	men and women	114895	continuous	492	0.00153029	-0.0281114	0.031172	0.919403	665.278	2.4e-07

## Sheet: Table S5
No.	Phenotype Code	Phenotype Description	Year	Author	Sex	Sample_size	Variable_type	Number of SNPs	Estimation	LCI	UCI	p_value	p_MR_Egger_intercept	I2GX
1	met-d-HDL_size	Average diameter for HDL particles	2020	Borges CM	men and women	115078	continuous	492	-0.215663	-0.312835	-0.118492	1.3615e-05	0.0946063	0.892619
2	met-d-HDL_C	HDL cholesterol	2020	Borges CM	men and women	115078	continuous	492	-0.279743	-0.377929	-0.181557	2.34835e-08	0.785734	0.892632
3	met-d-Val	Valine	2020	Borges CM	men and women	115048	continuous	492	0.20823	0.114967	0.301493	1.20856e-05	0.58544	0.892551
4	met-d-Ile	Isoleucine	2020	Borges CM	men and women	115075	continuous	492	0.151969	0.0655587	0.23838	0.000566922	0.301924	0.892548
5	met-d-ApoA1	Apolipoprotein A1	2020	Borges CM	men and women	115078	continuous	492	-0.223567	-0.322984	-0.12415	1.04553e-05	0.957901	0.8926
6	met-d-Tyr	Tyrosine	2020	Borges CM	men and women	114911	continuous	492	0.187557	0.0991283	0.275987	3.22364e-05	0.840609	0.892549
7	met-d-Unsaturation	Degree of unsaturation	2020	Borges CM	men and women	114999	continuous	492	-0.126145	-0.21776	-0.03453	0.00696152	0.0981741	0.892567
8	met-d-Leu	Leucine	2020	Borges CM	men and women	115074	continuous	492	0.147053	0.0575912	0.236515	0.00127434	0.303605	0.89255
9	met-d-Phe	Phenylalanine	2020	Borges CM	men and women	115025	continuous	492	0.149317	0.0755812	0.223053	7.21806e-05	0.897976	0.892548
10	met-d-Gly	Glycine	2020	Borges CM	men and women	114972	continuous	492	-0.187587	-0.271065	-0.104108	1.0613e-05	0.689296	0.892581
11	met-d-GlycA	Glycoprotein acetyls	2020	Borges CM	men and women	115078	continuous	492	0.112589	-0.0204293	0.245607	0.0971263	0.0273495	0.892571
12	met-d-Sphingomyelins	Sphingomyelins	2020	Borges CM	men and women	114999	continuous	492	-0.278212	-0.38251	-0.173913	1.71232e-07	0.0943344	0.892573
13	met-d-DHA	Docosahexaenoic acid	2020	Borges CM	men and women	114999	continuous	492	-0.123582	-0.210035	-0.0371293	0.00508313	0.383755	0.892561
14	met-d-VLDL_size	Average diameter for VLDL particles	2020	Borges CM	men and women	115078	continuous	492	0.111291	-0.00302915	0.22561	0.0563873	0.0721085	0.892535
15	met-d-LDL_size	Average diameter for LDL particles	2020	Borges CM	men and women	115078	continuous	492	-0.209595	-0.300534	-0.118657	6.26196e-06	0.261789	0.892553
16	met-d-Phosphatidylc	Phosphatidylcholines	2020	Borges CM	men and women	114999	continuous	492	-0.209599	-0.306687	-0.11251	2.32383e-05	0.35601	0.892567
17	met-d-Albumin	Albumin	2020	Borges CM	men and women	115060	continuous	492	-0.169035	-0.260258	-0.0778123	0.000281457	0.69507	0.892551
18	met-d-Total_CE	Total esterified cholesterol	2020	Borges CM	men and women	115078	continuous	492	-0.276309	-0.387012	-0.165605	9.98427e-07	0.0795524	0.892573
19	met-d-Cholines	Total cholines	2020	Borges CM	men and women	114999	continuous	492	-0.222109	-0.320921	-0.123297	1.05493e-05	0.217046	0.892565
20	met-d-Total_C	Total cholesterol	2020	Borges CM	men and women	115078	continuous	492	-0.26683	-0.378015	-0.155645	2.55531e-06	0.0720481	0.892572
21	met-d-Total_TG	Total triglycerides	2020	Borges CM	men and women	115078	continuous	492	0.0868676	-0.0377937	0.211529	0.172014	0.0985368	0.892546
22	met-d-Creatinine	Creatinine	2020	Borges CM	men and women	110058	continuous	492	0.0118058	-0.0642912	0.0879027	0.761074	0.00926854	0.892561
23	met-d-Acetoacetate	Acetoacetate	2020	Borges CM	men and women	115075	continuous	492	0.0790006	0.00482093	0.15318	0.0368572	0.621902	0.892547
24	met-d-Phosphoglyc	Phosphoglycerides	2020	Borges CM	men and women	114999	continuous	492	-0.186248	-0.287427	-0.0850693	0.000308731	0.245922	0.892563
25	met-d-Total_FC	Total free cholesterol	2020	Borges CM	men and women	115078	continuous	492	-0.237833	-0.349914	-0.125751	3.19706e-05	0.0597584	0.892569
26	met-d-MUFA	Monounsaturated fatty acids	2020	Borges CM	men and women	114999	continuous	492	0.0393115	-0.0900645	0.168688	0.55148	0.0688764	0.892549
27	met-d-LA	Linoleic acid	2020	Borges CM	men and women	114999	continuous	492	-0.190856	-0.295498	-0.0862153	0.000350486	0.154786	0.89256
28	met-d-Gln	Glutamine	2020	Borges CM	men and women	114750	continuous	492	-0.0951552	-0.202489	0.0121783	0.0822844	0.613995	0.892549
29	met-d-Glucose	Glucose	2020	Borges CM	men and women	114867	continuous	492	0.0760841	-0.0151824	0.167351	0.102276	0.583808	0.892548
30	met-d-Acetate	Acetate	2020	Borges CM	men and women	115046	continuous	492	-0.0833176	-0.163912	-0.00272307	0.0427457	0.980125	0.892547
31	met-d-Clinical_LDL_C	Clinical LDL cholesterol	2020	Borges CM	men and women	115078	continuous	492	-0.223641	-0.345655	-0.101626	0.000327616	0.048597	0.892578
32	met-d-Omega_6	Omega-6 fatty acids	2020	Borges CM	men and women	114999	continuous	492	-0.186098	-0.295173	-0.0770237	0.000825778	0.070653	0.892562
33	met-d-LDL_C	LDL cholesterol	2020	Borges CM	men and women	115078	continuous	492	-0.218009	-0.343265	-0.0927533	0.000646444	0.0530823	0.892576
34	met-d-PUFA	Polyunsaturated fatty acids	2020	Borges CM	men and women	114999	continuous	492	-0.161776	-0.274181	-0.049371	0.00478996	0.172754	0.892563
35	met-d-non_HDL_C	Total cholesterol minus HDL-C	2020	Borges CM	men and women	115078	continuous	492	-0.194543	-0.314428	-0.0746587	0.00147001	0.0478	0.892573
36	met-d-bOHbutyrate	3-Hydroxybutyrate	2020	Borges CM	men and women	113595	continuous	492	0.0427436	-0.0429105	0.128398	0.328038	0.806526	0.89254
37	met-d-Citrate	Citrate	2020	Borges CM	men and women	115064	continuous	492	0.045037	-0.034625	0.124699	0.267832	0.0123836	0.892541
38	met-d-Pyruvate	Pyruvate	2020	Borges CM	men and women	114748	continuous	492	0.0455537	-0.0396339	0.130741	0.294601	0.881903	0.892551
39	met-d-Remnant_C	Remnant cholesterol (non-HDL, non-LDL -cholesterol)	2020	Borges CM	men and women	115078	continuous	492	-0.162847	-0.275746	-0.0499474	0.00469766	0.0474892	0.892569
40	met-d-SFA	Saturated fatty acids	2020	Borges CM	men and women	114999	continuous	492	-0.0441284	-0.166067	0.0778098	0.478142	0.0717219	0.892548
41	met-d-VLDL_C	VLDL cholesterol	2020	Borges CM	men and women	115078	continuous	492	-0.0551776	-0.170267	0.0599118	0.347386	0.0445454	0.892565
42	met-d-Lactate	Lactate	2020	Borges CM	men and women	114802	continuous	492	0.0215182	-0.0645687	0.107605	0.624197	0.710794	0.892547
43	met-d-Ala	Alanine	2020	Borges CM	men and women	115074	continuous	492	-0.00116079	-0.09337	0.0910484	0.980315	0.405496	0.89255
44	met-d-Total_FA	Total fatty acids	2020	Borges CM	men and women	114999	continuous	492	-0.0555833	-0.18043	0.0692629	0.382879	0.09071	0.892552
45	met-d-Omega_3	Omega-3 fatty acids	2020	Borges CM	men and women	114999	continuous	492	-0.0222331	-0.125862	0.0813957	0.674119	0.776406	0.892565
46	met-d-ApoB	Apolipoprotein B	2020	Borges CM	men and women	115078	continuous	492	-0.151427	-0.274271	-0.0285828	0.0156922	0.0565472	0.892575
47	met-d-Acetone	Acetone	2020	Borges CM	men and women	115075	continuous	492	0.0633669	-0.0168751	0.143609	0.121676	0.13273	0.892546
48	met-d-His	Histidine	2020	Borges CM	men and women	114895	continuous	492	-0.053149	-0.131712	0.0254139	0.184858	0.140832	0.89255

## Sheet: Table S6
No.	Phenotype Code	Phenotype Description	Year	Author	Sex	Sample_size	Variable_type	Number of SNPs	Estimation	LCI	UCI	p_value
1	met-d-HDL_size	Average diameter for HDL particles	2020	Borges CM	men and women	115078	continuous	492	-0.292049	-0.331769	-0.25233	4.39335e-47
2	met-d-HDL_C	HDL cholesterol	2020	Borges CM	men and women	115078	continuous	492	-0.302784	-0.342902	-0.262666	1.63431e-49
3	met-d-Val	Valine	2020	Borges CM	men and women	115048	continuous	492	0.248245	0.203542	0.292948	1.37259e-27
4	met-d-Ile	Isoleucine	2020	Borges CM	men and women	115075	continuous	492	0.197957	0.153998	0.241915	1.08187e-18
5	met-d-ApoA1	Apolipoprotein A1	2020	Borges CM	men and women	115078	continuous	492	-0.206678	-0.24749	-0.165866	3.22135e-23
6	met-d-Tyr	Tyrosine	2020	Borges CM	men and women	114911	continuous	492	0.207225	0.164469	0.249981	2.11187e-21
7	met-d-Unsaturation	Degree of unsaturation	2020	Borges CM	men and women	114999	continuous	492	-0.193365	-0.23717	-0.149559	5.07712e-18
8	met-d-Leu	Leucine	2020	Borges CM	men and women	115074	continuous	492	0.204712	0.158933	0.250491	1.87632e-18
9	met-d-Phe	Phenylalanine	2020	Borges CM	men and women	115025	continuous	492	0.151287	0.10872	0.193854	3.2638e-12
10	met-d-Gly	Glycine	2020	Borges CM	men and women	114972	continuous	492	-0.148248	-0.192894	-0.103602	7.6087e-11
11	met-d-GlycA	Glycoprotein acetyls	2020	Borges CM	men and women	115078	continuous	492	0.246253	0.200491	0.292014	5.251e-26
12	met-d-Sphingomyelins	Sphingomyelins	2020	Borges CM	men and women	114999	continuous	492	-0.204816	-0.247594	-0.162039	6.33937e-21
13	met-d-DHA	Docosahexaenoic acid	2020	Borges CM	men and women	114999	continuous	492	-0.135117	-0.178064	-0.0921696	6.99188e-10
14	met-d-VLDL_size	Average diameter for VLDL particles	2020	Borges CM	men and women	115078	continuous	492	0.20824	0.166498	0.249982	1.40332e-22
15	met-d-LDL_size	Average diameter for LDL particles	2020	Borges CM	men and women	115078	continuous	492	-0.182384	-0.224865	-0.139903	3.93833e-17
16	met-d-Phosphatidylc	Phosphatidylcholines	2020	Borges CM	men and women	114999	continuous	492	-0.180293	-0.222973	-0.137612	1.23934e-16
17	met-d-Albumin	Albumin	2020	Borges CM	men and women	115060	continuous	492	-0.144568	-0.192184	-0.0969518	2.67022e-09
18	met-d-Total_CE	Total esterified cholesterol	2020	Borges CM	men and women	115078	continuous	492	-0.169406	-0.215043	-0.12377	3.45186e-13
19	met-d-Cholines	Total cholines	2020	Borges CM	men and women	114999	continuous	492	-0.167558	-0.210653	-0.124463	2.52642e-14
20	met-d-Total_C	Total cholesterol	2020	Borges CM	men and women	115078	continuous	492	-0.157535	-0.204218	-0.110853	3.73776e-11
21	met-d-Total_TG	Total triglycerides	2020	Borges CM	men and women	115078	continuous	492	0.181963	0.137846	0.226079	6.26586e-16
22	met-d-Creatinine	Creatinine	2020	Borges CM	men and women	110058	continuous	492	0.0858341	0.0466854	0.124983	1.72932e-05
23	met-d-Acetoacetate	Acetoacetate	2020	Borges CM	men and women	115075	continuous	492	0.0904817	0.0445507	0.136413	0.000112914
24	met-d-Phosphoglyc	Phosphoglycerides	2020	Borges CM	men and women	114999	continuous	492	-0.143775	-0.188491	-0.0990582	2.94243e-10
25	met-d-Total_FC	Total free cholesterol	2020	Borges CM	men and women	115078	continuous	492	-0.140857	-0.187828	-0.0938866	4.16221e-09
26	met-d-MUFA	Monounsaturated fatty acids	2020	Borges CM	men and women	114999	continuous	492	0.147652	0.10195	0.193354	2.4179e-10
27	met-d-LA	Linoleic acid	2020	Borges CM	men and women	114999	continuous	492	-0.0943067	-0.140173	-0.0484399	5.58045e-05
28	met-d-Gln	Glutamine	2020	Borges CM	men and women	114750	continuous	492	-0.0850462	-0.130851	-0.0392418	0.000273574
29	met-d-Glucose	Glucose	2020	Borges CM	men and women	114867	continuous	492	0.126052	0.0789442	0.173159	1.56671e-07
30	met-d-Acetate	Acetate	2020	Borges CM	men and women	115046	continuous	492	-0.0968403	-0.141882	-0.0517985	2.50956e-05
31	met-d-Clinical_LDL_C	Clinical LDL cholesterol	2020	Borges CM	men and women	115078	continuous	492	-0.121953	-0.167662	-0.0762438	1.70222e-07
32	met-d-Omega_6	Omega-6 fatty acids	2020	Borges CM	men and women	114999	continuous	492	-0.0851824	-0.1321	-0.0382651	0.000373009
33	met-d-LDL_C	LDL cholesterol	2020	Borges CM	men and women	115078	continuous	492	-0.110434	-0.156302	-0.0645664	2.3708e-06
34	met-d-PUFA	Polyunsaturated fatty acids	2020	Borges CM	men and women	114999	continuous	492	-0.0827741	-0.129192	-0.0363564	0.000473891
35	met-d-non_HDL_C	Total cholesterol minus HDL-C	2020	Borges CM	men and women	115078	continuous	492	-0.0964562	-0.140763	-0.0521492	1.98264e-05
36	met-d-bOHbutyrate	3-Hydroxybutyrate	2020	Borges CM	men and women	113595	continuous	492	0.0830848	0.0369436	0.129226	0.000416761
37	met-d-Citrate	Citrate	2020	Borges CM	men and women	115064	continuous	492	0.00644854	-0.0362302	0.0491273	0.767123
38	met-d-Pyruvate	Pyruvate	2020	Borges CM	men and women	114748	continuous	492	0.0551179	0.00967535	0.10056	0.0174414
39	met-d-Remnant_C	Remnant cholesterol (non-HDL, non-LDL -cholesterol)	2020	Borges CM	men and women	115078	continuous	492	-0.0659875	-0.10964	-0.0223351	0.00304859
40	met-d-SFA	Saturated fatty acids	2020	Borges CM	men and women	114999	continuous	492	0.0435458	-0.000593174	0.0876848	0.0531593
41	met-d-VLDL_C	VLDL cholesterol	2020	Borges CM	men and women	115078	continuous	492	0.0301256	-0.0133244	0.0735756	0.174172
42	met-d-Lactate	Lactate	2020	Borges CM	men and women	114802	continuous	492	0.0427968	-0.00174482	0.0873384	0.0596751
43	met-d-Ala	Alanine	2020	Borges CM	men and women	115074	continuous	492	0.0617455	0.0159011	0.10759	0.00829611
44	met-d-Total_FA	Total fatty acids	2020	Borges CM	men and women	114999	continuous	492	0.0371218	-0.00706612	0.0813096	0.0996517
45	met-d-Omega_3	Omega-3 fatty acids	2020	Borges CM	men and women	114999	continuous	492	-0.0168644	-0.0614607	0.027732	0.458589
46	met-d-ApoB	Apolipoprotein B	2020	Borges CM	men and women	115078	continuous	492	-0.0463994	-0.0898186	-0.00298025	0.036216
47	met-d-Acetone	Acetone	2020	Borges CM	men and women	115075	continuous	492	0.0344088	-0.0120772	0.0808948	0.146847
48	met-d-His	Histidine	2020	Borges CM	men and women	114895	continuous	492	-0.0144813	-0.0601087	0.0311462	0.533906

## Sheet: Table S7
No.	Phenotype Code	Phenotype Description	Category	Sex	Sample_size	Variable_type	Number of SNPs	Estimation	LCI	UCI	p_value	Q	p_Q statistics
1	30300_irnt	High light scatter reticulocyte count	Blood measurements	men	159806	continuous_irnt	30	0.221713	0.139479	0.303946	1.26155e-07	129.018	1.41336e-14
2	30250_irnt	Reticulocyte count	Blood measurements	men	159806	continuous_irnt	30	0.183578	0.103408	0.263748	7.18819e-06	122.63	1.75984e-13
3	30720_irnt	Cystatin C	Blood measurements	men	159270	continuous_irnt	30	0.158438	0.0795582	0.237318	8.25826e-05	132.179	4.01122e-15
4	30710_irnt	C-reactive protein	Blood measurements	men	158860	continuous_irnt	30	0.232303	0.167959	0.296647	1.48242e-12	79.7584	1.25667e-06
5	30000_irnt	White blood cell (leukocyte) count	Blood measurements	men	162396	continuous_irnt	30	0.120087	0.0536677	0.186506	0.000394631	86.3189	1.32736e-07
6	30750_irnt	Glycated haemoglobin	Blood measurements	men	159160	continuous_irnt	30	0.134808	-0.0512413	0.320857	0.155563	696.783	4.6461e-128
7	30120_irnt	Lymphocyte count	Blood measurements	men	162098	continuous_irnt	30	0.100315	0.0405915	0.160038	0.000994537	69.1389	3.97347e-05
8	30140_irnt	Neutrophill count	Blood measurements	men	162098	continuous_irnt	30	0.0935241	0.0254357	0.161612	0.00709935	90.7818	2.7581e-08
9	30740_irnt	Glucose	Blood measurements	men	146938	continuous_irnt	30	0.101149	-0.0245671	0.226865	0.114806	281.927	2.97219e-43
10	30130_irnt	Monocyte count	Blood measurements	men	162098	continuous_irnt	30	0.0635744	0.00319512	0.123954	0.039048	71.7787	1.72469e-05
11	30070_irnt	Red blood cell (erythrocyte) distribution width	Blood measurements	men	162398	continuous_irnt	30	0.126224	0.0871176	0.165331	2.51369e-10	30.4939	0.38966
12	30150	Eosinophill count	Blood measurements	men	162098	ordinal	30	0.0693085	0.0218508	0.116766	0.00420465	80.8947	8.56252e-07
13	30010_irnt	Red blood cell (erythrocyte) count	Blood measurements	men	162399	continuous_irnt	30	0.0383847	-0.0713324	0.148102	0.492905	237.978	1.07515e-34
14	30270_irnt	Mean sphered cell volume	Blood measurements	men	159806	continuous_irnt	30	-0.021548	-0.0939258	0.0508297	0.559548	101.77	5.08566e-10
15	30080_irnt	Platelet count	Blood measurements	men	162399	continuous_irnt	30	-0.0868258	-0.159218	-0.0144333	0.0187365	102.722	3.57187e-10
16	30040_irnt	Mean corpuscular volume	Blood measurements	men	162398	continuous_irnt	30	-0.032414	-0.107374	0.0425458	0.396703	111.562	1.27613e-11
17	30100_irnt	Mean platelet (thrombocyte) volume	Blood measurements	men	162398	continuous_irnt	30	0.0774036	-0.0126955	0.167503	0.0922215	157.231	1.45907e-19
18	30050_irnt	Mean corpuscular haemoglobin	Blood measurements	men	162398	continuous_irnt	30	-0.0476449	-0.118669	0.0233796	0.18858	99.0933	1.36567e-09
19	30020_irnt	Haemoglobin concentration	Blood measurements	men	162398	continuous_irnt	30	0.00645099	-0.0981309	0.111033	0.903772	213.456	5.30901e-30
20	30030_irnt	Haematocrit percentage	Blood measurements	men	162399	continuous_irnt	30	0.0202862	-0.0808669	0.121439	0.694268	198.859	3.04735e-27
21	30170	Nucleated red blood cell count	Blood measurements	men	162096	ordinal	30	-0.00486475	-0.010366	0.000636479	0.08306	30.6069	0.384186
22	30110_irnt	Platelet distribution width	Blood measurements	men	162398	continuous_irnt	30	-0.00947897	-0.0961638	0.0772059	0.830296	145.986	1.50537e-17
23	30090_irnt	Platelet crit	Blood measurements	men	162398	continuous_irnt	30	-0.0546208	-0.127002	0.0177601	0.139128	103.055	3.15567e-10
24	30180_irnt	Lymphocyte percentage	Blood measurements	men	162101	continuous_irnt	30	0.00420692	-0.0463509	0.0547647	0.870448	50.2095	0.00857341
25	30210_irnt	Eosinophill percentage	Blood measurements	men	162101	continuous_irnt	30	0.0428786	-0.031134	0.116891	0.256171	105.94	1.07302e-10
26	30160	Basophill count	Blood measurements	men	162098	ordinal	30	-0.00180827	-0.034394	0.0307774	0.91339	25.4278	0.655874
27	30790_irnt	Lipoprotein A	Blood measurements	men	126212	continuous_irnt	30	0.0149047	-0.0319268	0.0617363	0.53277	33.0809	0.274488
28	30260_irnt	Mean reticulocyte volume	Blood measurements	men	159806	continuous_irnt	30	0.0531461	-0.00936584	0.115658	0.0956511	75.9517	4.45938e-06
29	30060_irnt	Mean corpuscular haemoglobin concentration	Blood measurements	men	162396	continuous_irnt	30	-0.0371267	-0.0843024	0.0100489	0.122959	43.4003	0.0417933
30	30760_irnt	HDL cholesterol	Metabolomics	men	147044	continuous_irnt	30	-0.257507	-0.457061	-0.0579537	0.0114332	699.544	1.23201e-128
31	30620_irnt	Alanine aminotransferase	Metabolomics	men	159146	continuous_irnt	30	0.176136	0.0810714	0.271202	0.000281868	176.026	5.44069e-23
32	30630_irnt	Apoliprotein A	Metabolomics	men	146812	continuous_irnt	30	-0.181479	-0.344123	-0.0188356	0.0287465	466.505	2.12701e-80
33	30850_irnt	Testosterone	Metabolomics	men	157738	continuous_irnt	30	-0.218662	-0.306959	-0.130364	1.2118e-06	147.41	8.40068e-18
34	30500_irnt	Microalbumin in urine	Metabolomics	men	56767	continuous_irnt	30	0.143291	0.0668818	0.2197	0.00023734	39.9616	0.0845665
35	30510_irnt	Creatinine (enzymatic) in urine	Metabolomics	men	162753	continuous_irnt	30	0.0863384	0.0206852	0.151992	0.00995223	84.2353	2.73322e-07
36	30650_irnt	Aspartate aminotransferase	Metabolomics	men	158626	continuous_irnt	30	0.160457	0.0543761	0.266538	0.00303055	213.247	5.81573e-30
37	30690_irnt	Cholesterol	Metabolomics	men	159280	continuous_irnt	30	-0.20016	-0.315371	-0.0849484	0.000661403	258.648	1.06398e-38
38	30880_irnt	Urate	Metabolomics	men	159081	continuous_irnt	30	0.14363	0.0416341	0.245626	0.00577995	197.529	5.41668e-27
39	30730_irnt	Gamma glutamyltransferase	Metabolomics	men	159177	continuous_irnt	30	0.0405694	-0.0484313	0.12957	0.371635	151.362	1.65561e-18
40	30830_irnt	SHBG	Metabolomics	men	145980	continuous_irnt	30	-0.136592	-0.247802	-0.0253826	0.0160707	234.089	6.02868e-34
41	30780_irnt	LDL-c	Metabolomics	men	158932	continuous_irnt	30	-0.162209	-0.265407	-0.059012	0.00206485	207.713	6.51434e-29
42	30870_irnt	Triglycerides	Metabolomics	men	159107	continuous_irnt	30	0.079188	-0.042288	0.200664	0.201368	280.376	5.99698e-43
43	30600_irnt	Albumin	Metabolomics	men	147122	continuous_irnt	30	-0.158385	-0.266823	-0.0499474	0.00419993	220.873	2.05429e-31
44	30840_irnt	Total bilirubin	Metabolomics	men	158585	continuous_irnt	30	-0.036101	-0.0960721	0.0238702	0.238063	68.0666	5.54919e-05
45	30670_irnt	Urea	Metabolomics	men	159164	continuous_irnt	30	0.0629835	-0.0374886	0.163456	0.219202	199.277	2.54228e-27
46	30770_irnt	IGF-1	Metabolomics	men	158444	continuous_irnt	30	-0.0441978	-0.143057	0.0546613	0.38089	193.907	2.58881e-26
47	30610_irnt	Alkaline phosphatase	Metabolomics	men	159276	continuous_irnt	30	0.0565116	-0.0111486	0.124172	0.101628	87.1905	9.7912e-08
48	30640_irnt	Apoliprotein B	Metabolomics	men	158213	continuous_irnt	30	-0.108118	-0.197243	-0.0189928	0.0174239	152.87	8.88428e-19
49	30820_irnt	Rheumatoid factor	Metabolomics	men	13565	continuous_irnt	30	-0.0665376	-0.199879	0.0668042	0.328063	26.7391	0.585779
50	30660_irnt	Direct bilirubin	Metabolomics	men	148453	continuous_irnt	30	0.0310704	-0.0270213	0.0891621	0.294506	60.0254	0.000613182
51	30860_irnt	Total protein	Metabolomics	men	146944	continuous_irnt	30	-0.000171592	-0.0809217	0.0805785	0.996677	115.634	2.67518e-12
52	30700_irnt	Creatinine	Metabolomics	men	159192	continuous_irnt	30	-0.0880326	-0.154641	-0.0214246	0.00958673	85.0356	2.07291e-07
53	30530_irnt	Sodium in urine	Minerals	men	162583	continuous_irnt	30	0.116274	0.0423958	0.190152	0.00203753	107.489	5.98894e-11
54	30810_irnt	Phosphate	Minerals	men	146846	continuous_irnt	30	-0.0464434	-0.100018	0.00713124	0.0893048	50.4273	0.00811993
55	30520_irnt	Potassium in urine	Minerals	men	162391	continuous_irnt	30	0.0416901	-0.00672698	0.0901072	0.0914784	45.4338	0.0266897
56	30680_irnt	Calcium	Minerals	men	147076	continuous_irnt	30	-0.10299	-0.195908	-0.0100718	0.0298245	153.582	6.62033e-19
57	4079_irnt	Diastolic blood pressure	Physical measurements	men	157515	continuous_irnt	30	0.0428682	-0.040958	0.126694	0.316193	133.224	2.64039e-15
58	4080_irnt	Systolic blood pressure	Physical measurements	men	157514	continuous_irnt	30	0.0292325	-0.0426414	0.101106	0.42536	103.712	2.47095e-10
59	4194_irnt	Pulse rate	Physical measurements	men	55515	continuous_irnt	30	-0.013969	-0.0801224	0.0521844	0.678971	23.4624	0.754968
60	4195_irnt	Pulse wave reflection index	Physical measurements	men	55515	continuous_irnt	30	0.0115315	-0.073948	0.0970109	0.791467	48.3419	0.0135417
61	30890_irnt	Vitamin D	Vitamin	men	154650	continuous_irnt	30	-0.0460116	-0.0941776	0.00215433	0.0611651	43.5777	0.040226
62	30710_irnt	C-reactive protein	Blood measurements	women	184664	continuous_irnt	37	0.290694	0.24514	0.336249	6.84104e-36	70.8552	0.000465125
63	30300_irnt	High light scatter reticulocyte count	Blood measurements	women	184923	continuous_irnt	37	0.205831	0.165469	0.246193	1.60076e-23	54.6438	0.0239376
64	30250_irnt	Reticulocyte count	Blood measurements	women	184923	continuous_irnt	37	0.172658	0.128944	0.216371	9.83505e-15	64.0443	0.00273874
65	30720_irnt	Cystatin C	Blood measurements	women	184994	continuous_irnt	37	0.224827	0.166551	0.283103	3.98568e-14	135.276	2.04371e-13
66	30750_irnt	Glycated haemoglobin	Blood measurements	women	185022	continuous_irnt	37	0.175694	0.125912	0.225477	4.60644e-12	94.5447	3.74461e-07
67	30070_irnt	Red blood cell (erythrocyte) distribution width	Blood measurements	women	188075	continuous_irnt	37	0.166639	0.114358	0.218921	4.18286e-10	93.3035	5.60176e-07
68	30000_irnt	White blood cell (leukocyte) count	Blood measurements	women	188074	continuous_irnt	37	0.0954545	0.0356123	0.155297	0.00176992	122.61	2.23551e-11
69	30140_irnt	Neutrophill count	Blood measurements	women	187758	continuous_irnt	37	0.0843528	0.0299682	0.138737	0.00236588	101.651	3.54796e-08
70	30740_irnt	Glucose	Blood measurements	women	167978	continuous_irnt	37	0.0741759	0.0273066	0.121045	0.00192307	69.3152	0.000703587
71	30120_irnt	Lymphocyte count	Blood measurements	women	187758	continuous_irnt	37	0.06121	-0.00360587	0.126026	0.0641802	143.252	9.857e-15
72	30010_irnt	Red blood cell (erythrocyte) count	Blood measurements	women	188076	continuous_irnt	37	0.0748198	0.0200744	0.129565	0.00739184	103.488	1.90468e-08
73	30150	Eosinophill count	Blood measurements	women	187758	ordinal	37	0.085839	0.0533508	0.118327	2.23639e-07	66.114	0.00162402
74	30050_irnt	Mean corpuscular haemoglobin	Blood measurements	women	188074	continuous_irnt	37	-0.0951972	-0.144057	-0.0463373	0.000134134	81.6418	2.12911e-05
75	30040_irnt	Mean corpuscular volume	Blood measurements	women	188075	continuous_irnt	37	-0.0814214	-0.137313	-0.0255296	0.00430082	106.887	5.94352e-09
76	30130_irnt	Monocyte count	Blood measurements	women	187758	continuous_irnt	37	0.0147977	-0.0452398	0.0748352	0.629039	123.051	1.90366e-11
77	30030_irnt	Haematocrit percentage	Blood measurements	women	188076	continuous_irnt	37	0.024382	-0.0254467	0.0742107	0.337537	86.2444	5.23863e-06
78	30090_irnt	Platelet crit	Blood measurements	women	188073	continuous_irnt	37	0.0187619	-0.0507241	0.0882479	0.59666	165.49	1.63349e-18
79	30020_irnt	Haemoglobin concentration	Blood measurements	women	188076	continuous_irnt	37	0.00756613	-0.0429834	0.0581157	0.769245	88.6241	2.4926e-06
80	30270_irnt	Mean sphered cell volume	Blood measurements	women	184923	continuous_irnt	37	-0.0244767	-0.0809526	0.0319993	0.395632	107.234	5.27232e-09
81	30100_irnt	Mean platelet (thrombocyte) volume	Blood measurements	women	188072	continuous_irnt	37	0.0824402	0.0316424	0.133238	0.00146847	87.9545	3.07559e-06
82	30060_irnt	Mean corpuscular haemoglobin concentration	Blood measurements	women	188072	continuous_irnt	37	-0.0540512	-0.0865599	-0.0215425	0.00111897	35.5581	0.489445
83	30210_irnt	Eosinophill percentage	Blood measurements	women	187760	continuous_irnt	37	0.0926444	0.0486279	0.136661	3.70318e-05	65.8703	0.00172841
84	30790_irnt	Lipoprotein A	Blood measurements	women	147684	continuous_irnt	37	0.0517546	0.00897293	0.0945364	0.017738	49.1032	0.0714232
85	30260_irnt	Mean reticulocyte volume	Blood measurements	women	184922	continuous_irnt	37	0.0654669	0.0103358	0.120598	0.0199433	102.003	3.15057e-08
86	30160	Basophill count	Blood measurements	women	187758	ordinal	37	-0.00394226	-0.0326644	0.0247799	0.787918	39.6202	0.311656
87	30170	Nucleated red blood cell count	Blood measurements	women	187752	ordinal	37	-0.00851658	-0.0141727	-0.00286045	0.00316573	44.0449	0.167834
88	30180_irnt	Lymphocyte percentage	Blood measurements	women	187760	continuous_irnt	37	-0.0231184	-0.0736357	0.0273989	0.369748	88.0562	2.97908e-06
89	30080_irnt	Platelet count	Blood measurements	women	188075	continuous_irnt	37	-0.0240692	-0.0983839	0.0502455	0.525561	188.563	1.42341e-22
90	30110_irnt	Platelet distribution width	Blood measurements	women	188072	continuous_irnt	37	-0.0116691	-0.0654355	0.0420972	0.67056	98.5718	9.95111e-08
91	30880_irnt	Urate	Metabolomics	women	184755	continuous_irnt	37	0.246622	0.190917	0.302327	4.05076e-18	108.263	3.69299e-09
92	30760_irnt	HDL cholesterol	Metabolomics	women	168089	continuous_irnt	37	-0.264198	-0.359888	-0.168508	6.25233e-08	280.898	1.0375e-39
93	30630_irnt	Apoliprotein A	Metabolomics	women	166575	continuous_irnt	37	-0.230126	-0.306094	-0.154158	2.89856e-09	177.183	1.48232e-20
94	30870_irnt	Triglycerides	Metabolomics	women	184885	continuous_irnt	37	0.112517	0.057159	0.167874	6.78469e-05	109.09	2.77005e-09
95	30830_irnt	SHBG	Metabolomics	women	166235	continuous_irnt	37	-0.230426	-0.28694	-0.173911	1.33446e-15	97.0154	1.66619e-07
96	30620_irnt	Alanine aminotransferase	Metabolomics	women	184990	continuous_irnt	37	0.1482	0.0960565	0.200343	2.53933e-08	94.4122	3.90964e-07
97	30600_irnt	Albumin	Metabolomics	women	168146	continuous_irnt	37	-0.186557	-0.236121	-0.136992	1.61738e-13	75.3753	0.000132613
98	30730_irnt	Gamma glutamyltransferase	Metabolomics	women	184927	continuous_irnt	37	0.0802198	0.0224997	0.13794	0.00645019	116.831	1.80211e-10
99	30510_irnt	Creatinine (enzymatic) in urine	Metabolomics	women	188059	continuous_irnt	37	0.0531342	-0.00711312	0.113381	0.0838878	124.144	1.27719e-11
100	30840_irnt	Total bilirubin	Metabolomics	women	184244	continuous_irnt	37	-0.0736599	-0.119595	-0.0277243	0.00167286	70.4347	0.000521143
101	30500_irnt	Microalbumin in urine	Metabolomics	women	51939	continuous_irnt	37	0.173103	0.110264	0.235941	6.69662e-08	37.1143	0.417434
102	30850_irnt	Testosterone	Metabolomics	women	154364	continuous_irnt	37	0.0479031	-0.000469996	0.0962762	0.0522679	66.6762	0.00140554
103	30660_irnt	Direct bilirubin	Metabolomics	women	144480	continuous_irnt	37	-0.0401644	-0.079263	-0.00106573	0.0440739	40.7265	0.270202
104	30610_irnt	Alkaline phosphatase	Metabolomics	women	185016	continuous_irnt	37	0.0834913	0.0414657	0.125517	9.86802e-05	66.3116	0.0015438
105	30770_irnt	IGF-1	Metabolomics	women	183995	continuous_irnt	37	-0.118539	-0.189095	-0.0479834	0.000991643	181.155	2.95087e-21
106	30670_irnt	Urea	Metabolomics	women	184888	continuous_irnt	37	0.0498122	-0.00898381	0.108608	0.0968162	129.601	1.70757e-12
107	30690_irnt	Cholesterol	Metabolomics	women	184998	continuous_irnt	37	-0.106461	-0.18611	-0.0268121	0.00879951	227.402	1.221e-29
108	30640_irnt	Apoliprotein B	Metabolomics	women	184377	continuous_irnt	37	-0.00896209	-0.0798619	0.0619377	0.804328	176.401	2.03455e-20
109	30820_irnt	Rheumatoid factor	Metabolomics	women	17000	continuous_irnt	37	0.111036	-0.00367156	0.225743	0.0577977	40.7194	0.270454
110	30650_irnt	Aspartate aminotransferase	Metabolomics	women	184364	continuous_irnt	37	0.0819431	0.0332656	0.130621	0.000968983	84.5044	8.94987e-06
111	30700_irnt	Creatinine	Metabolomics	women	184912	continuous_irnt	37	-0.00721793	-0.0776791	0.0632432	0.840874	167.028	8.83956e-19
112	30860_irnt	Total protein	Metabolomics	women	167977	continuous_irnt	37	-0.0277891	-0.0918119	0.0362338	0.394924	124.761	1.01868e-11
113	30780_irnt	LDL-c	Metabolomics	women	184689	continuous_irnt	37	-0.0533761	-0.129907	0.0231544	0.171634	206.316	9.00933e-26
114	30530_irnt	Sodium in urine	Minerals	women	187478	continuous_irnt	37	0.0576624	-0.00203381	0.117359	0.0583327	122.338	2.4683e-11
115	30520_irnt	Potassium in urine	Minerals	women	187662	continuous_irnt	37	0.0631375	0.0130658	0.113209	0.0134585	85.2364	7.14998e-06
116	30810_irnt	Phosphate	Minerals	women	167812	continuous_irnt	37	-0.015645	-0.0684821	0.0371921	0.561684	86.6612	4.60344e-06
117	30680_irnt	Calcium	Minerals	women	168077	continuous_irnt	37	-0.0837426	-0.131709	-0.0357758	0.000622097	72.5649	0.000291335
118	4079_irnt	Diastolic blood pressure	Physical measurements	women	182647	continuous_irnt	37	0.124432	0.0656385	0.183226	3.35232e-05	115.519	2.87799e-10
119	4080_irnt	Systolic blood pressure	Physical measurements	women	182645	continuous_irnt	37	0.0669051	0.0128673	0.120943	0.0152383	113.081	6.83432e-10
120	4195_irnt	Pulse wave reflection index	Physical measurements	women	63335	continuous_irnt	37	0.0415686	-0.0256416	0.108779	0.225432	51.9365	0.0416245
121	4194_irnt	Pulse rate	Physical measurements	women	63335	continuous_irnt	37	-0.103864	-0.188203	-0.019524	0.0157922	81.616	2.14562e-05
122	30890_irnt	Vitamin D	Vitamin	women	174597	continuous_irnt	37	-0.111309	-0.151962	-0.0706554	8.03342e-08	52.6596	0.0360307
